# Supplementary material for: New insights for mesospheric OH: multi-quantum vibrational relaxation as a driver for non-local thermodynamic equilibrium
Source: Ann Geophys. Author manuscript; Available in PMC 2018 Mar 2. (PMC5833932; doi:10.5194/angeo-36-13-2018)
Supplement: Oliva Data Used [file NIHMS941028-supplement-Oliva_Data_Used.xlsx]

## Sheet: T1T2_BBW16_corr1-vac1
Table	Å(vac)	flux*	id(Oliva)	flag	Å (air)	fwhm	flux	ILL ID1	Åcalc	abs flag	o-c Å	J'	ef'	id upper	E' rel	g'	Aij	ln(N/g)	E' (v=0)
1	14519.1	1100	[2-0]P1f(2.5)		14515.2	0.4838	1100	OH(2-0)P11(02.5-)	14515.2	0	-0.00304549	1.5	f	2F1(1.5+)f	0.047181	4	3.64213	4.3242	6971.39
1	14518.8	1100	[2-0]P1e(2.5)		14514.8	0.4838	1100	OH(2-0)P11(02.5+)	14514.8	0	-0.00225054	1.5	e	2F1(1.5-)e	0	4	3.64219	4.32419	6971.34
1	14604.5	630	[2-0]P1e(3.5)		14600.5	0.4867	630	OH(2-0)P11(03.5-)	14600.5	1	-0.00156236	2.5	e	2F1(2.5+)e	77.772	6	4.47402	3.15567	7049.12
1	14605.1	630	[2-0]P1f(3.5)		14601.1	0.4867	630	OH(2-0)P11(03.5+)	14601.1	1	-0.00183642	2.5	f	2F1(2.5-)f	77.9444	6	4.47368	3.15575	7049.29
1	14698.9	445	[2-0]P1f(4.5)		14694.9	0.4898	445	OH(2-0)P11(04.5-)	14694.9	1	-0.000792918	3.5	f	2F1(3.5+)f	187.81	8	4.83699	2.44234	7159.16
1	14698	445	[2-0]P1e(4.5)		14694	0.4898	445	OH(2-0)P11(04.5+)	14694	1	-0.000147124	3.5	e	2F1(3.5-)e	187.422	8	4.8377	2.44219	7158.77
1	14799.2	411	[2-0]P1e(5.5)		14795.2	0.4932	411	OH(2-0)P11(05.5-)	14795.2	0	0.000315591	4.5	e	2F1(4.5+)e	329.354	10	5.06166	2.09431	7300.7
1	14800.4	411	[2-0]P1f(5.5)		14796.4	0.4932	411	OH(2-0)P11(05.5+)	14796.4	0	-8.94539e-05	4.5	f	2F1(4.5-)f	330.047	10	5.06058	2.09453	7301.39
1	14909.8	209.5	[2-0]P1f(6.5)		14905.7	0.4969	209.5	OH(2-0)P11(06.5-)	14905.7	0	-0.000241855	5.5	f	2F1(5.5+)f	504.903	12	5.22686	1.20601	7476.25
1	14908.3	209.5	[2-0]P1e(6.5)		14904.2	0.4968	209.5	OH(2-0)P11(06.5+)	14904.2	0	0.00221655	5.5	e	2F1(5.5-)e	503.819	12	5.22833	1.20572	7475.16
1	15025.1	56	[2-0]P1e(7.5)		15021	0.5007	56	OH(2-0)P11(07.5-)	15021	0	0.00265337	6.5	e	2F1(6.5+)e	710.922	14	5.36526	-0.293651	7682.27
1	15027	56	[2-0]P1f(7.5)		15022.9	0.5008	56	OH(2-0)P11(07.5+)	15022.9	0	0.000936528	6.5	f	2F1(6.5-)f	712.475	14	5.36341	-0.293306	7683.82
1	15152.1	21.5	[2-0]P1f(8.5)		15147.9	0.5049	21.5	OH(2-0)P11(08.5-)	15147.9	0	0.000863802	7.5	f	2F1(7.5+)f	952.728	16	5.48101	-1.40582	7924.07
1	15149.9	21.5	[2-0]P1e(8.5)		15145.8	0.5049	21.5	OH(2-0)P11(08.5+)	15145.8	0	0.00316143	7.5	e	2F1(7.5-)e	950.632	16	5.48325	-1.40623	7921.98
1	15282.7	20	[2-0]P1e(9.5)		15278.5	0.5093	20	OH(2-0)P11(09.5-)	15278.5	0	0.00466231	8.5	e	2F1(8.5+)e	1222.81	18	5.58695	-1.61507	8194.16
1	15285.2	20	[2-0]P1f(9.5)		15281.1	0.5094	20	OH(2-0)P11(09.5+)	15281	0	0.00221353	8.5	f	2F1(8.5-)f	1225.52	18	5.58431	-1.6146	8196.87
1	15426.6	14	[2-0]P1f(10.5)		15422.4	0.5141	14	OH(2-0)P11(10.5-)	15422.4	0	0.00235234	9.5	f	2F1(9.5+)f	1530.62	20	5.67563	-2.09286	8501.97
1	15423.7	14	[2-0]P1e(10.5)		15419.5	0.514	14	OH(2-0)P11(10.5+)	15419.5	0	0.00558696	9.5	e	2F1(9.5-)e	1527.24	20	5.67869	-2.0934	8498.59
1	15573	17	[2-0]P1e(11.5)		15568.8	0.519	17	OH(2-0)P11(11.5-)	15568.8	0	0.00547838	10.5	e	2F1(10.5+)e	1863.63	22	5.75934	-2.00865	8834.97
1	15576.3	17	[2-0]P1f(11.5)		15572.1	0.5191	17	OH(2-0)P11(11.5+)	15572.1	0	0.00295625	10.5	f	2F1(10.5-)f	1867.74	22	5.75583	-2.00804	8839.08
1	15734.7	17.5	[2-0]P1f(12.5)		15730.4	0.5243	17.5	OH(2-0)P11(12.5-)	15730.4	0	0.00331636	11.5	f	2F1(11.5+)f	2236.5	24	5.82554	-2.0781	9207.85
1	15731	17.5	[2-0]P1e(12.5)		15726.7	0.5242	17.5	OH(2-0)P11(12.5+)	15726.7	0	0.00634442	11.5	e	2F1(11.5-)e	2231.6	24	5.82951	-2.07879	9202.95
1	15897.9	14	[2-0]P1e(13.5)		15893.5	0.5298	14	OH(2-0)P11(13.5-)	15893.5	0	0.00660694	12.5	e	2F1(12.5+)e	2630.76	26	5.88945	-2.3922	9602.1
1	15902	14	[2-0]P1f(13.5)		15897.7	0.5299	14	OH(2-0)P11(13.5+)	15897.7	0	0.00320047	12.5	f	2F1(12.5-)f	2636.49	26	5.88499	-2.39144	9607.84
1	16078.6	30	[2-0]P1f(14.5)		16074.2	0.5358	30	OH(2-0)P11(14.5-)	16074.2	0	0.00351172	13.5	f	2F1(13.5+)f	3067.24	28	5.93433	-1.71176	10038.6
1	16073.9	30	[2-0]P1e(14.5)		16069.5	0.5357	30	OH(2-0)P11(14.5+)	16069.5	0	0.0068002	13.5	e	2F1(13.5-)e	3060.63	28	5.93929	-1.7126	10032
1	16259.5	22.5	[2-0]P1e(15.5)		16255	0.5418	22.5	OH(2-0)P11(15.5-)	16255	0	0.00630181	14.5	e	2F1(14.5+)e	3520.7	30	5.97926	-2.07598	10492
1	16264.6	22.5	[2-0]P1f(15.5)		16260.2	0.542	22.5	OH(2-0)P11(15.5+)	16260.2	0	0.00393644	14.5	f	2F1(14.5-)f	3528.24	30	5.97378	-2.07506	10499.6
1	16460.5	20	[2-0]P1f(16.5)		16456	0.5485	20	OH(2-0)P11(16.5-)	16456	0	0.00484539	15.5	f	2F1(15.5+)f	4018.92	32	6.00338	-2.26233	10990.3
1	16454.9	20	[2-0]P1e(16.5)		16450.4	0.5483	20	OH(2-0)P11(16.5+)	16450.4	0	0.00625752	15.5	e	2F1(15.5-)e	4010.43	32	6.00939	-2.26333	10981.8
1	16660.5	22.5	[2-0]P1e(17.5)		16656	0.5552	22.5	OH(2-0)P11(17.5-)	16656	0	0.00582461	16.5	e	2F1(16.5+)e	4529.22	34	6.02972	-2.20955	11500.6
1	16666.8	22.5	[2-0]P1f(17.5)		16662.2	0.5554	22.5	OH(2-0)P11(17.5+)	16662.2	0	0.00449421	16.5	f	2F1(16.5-)f	4538.7	34	6.02316	-2.20846	11510
1	16883.7	18.5	[2-0]P1f(18.5)		16879.1	0.5626	18.5	OH(2-0)P11(18.5-)	16879.1	0	0.00463391	17.5	f	2F1(17.5+)f	5086.94	36	6.03349	-2.46307	12058.3
1	16876.9	18.5	[2-0]P1e(18.5)		16872.3	0.5624	18.5	OH(2-0)P11(18.5+)	16872.3	0	0.00483724	17.5	e	2F1(17.5-)e	5076.44	36	6.04061	-2.46425	12047.8
1	17104.4	17.5	[2-0]P1e(19.5)		17099.7	0.57	17.5	OH(2-0)P11(19.5-)	17099.7	0	0.00386831	18.5	e	2F1(18.5+)e	5651.42	38	6.04208	-2.57413	12622.8
1	17111.8	17.5	[2-0]P1f(19.5)		17107.2	0.5702	17.5	OH(2-0)P11(19.5+)	17107.2	0	0.00456509	18.5	f	2F1(18.5-)f	5662.97	38	6.03441	-2.57286	12634.3
1	17351.7	22.5	[2-0]P1f(20.5)		17346.9	0.5782	22.5	OH(2-0)P11(20.5-)	17346.9	0	0.00556478	19.5	f	2F1(19.5+)f	6266.08	40	6.02627	-2.37149	13237.4
1	17343.6	22.5	[2-0]P1e(20.5)		17338.8	0.578	22.5	OH(2-0)P11(20.5+)	17338.8	0	0.00174007	19.5	e	2F1(19.5-)e	6253.48	40	6.03451	-2.37286	13224.8
1	17595	20	[2-0]P1e(21.5)		17590.2	0.5863	20	OH(2-0)P11(21.5-)	17590.2	0	0.000377966	20.5	e	2F1(20.5+)e	6881.87	42	6.018	-2.53669	13853.2
1	17603.8	20	[2-0]P1f(21.5)		17599	0.5866	20	OH(2-0)P11(21.5+)	17599	0	0.00673524	20.5	f	2F1(20.5-)f	6895.55	42	6.00917	-2.53522	13866.9
1	17868.8	13.5	[2-0]P1f(22.5)		17863.9	0.5955	13.5	OH(2-0)P11(22.5-)	17863.9	0	0.00611807	21.5	f	2F1(21.5+)f	7550.59	44	5.98355	-2.97051	14521.9
1	17859.2	13.5	[2-0]P1e(22.5)		17854.3	0.5951	13.5	OH(2-0)P11(22.5+)	17854.3	0	-0.0029837	21.5	e	2F1(21.5-)e	7535.83	44	5.99296	-2.97209	14507.2
2	15106.1	25		L	15102		25	OH(2-0)P12(03.5+)	15102	0	-0.00572333	2.5		2F1(2.5-)f	77.9445	6	0.0210877	4.59303	7049.29
1	14564	610	[2-0]P2f(2.5)		14560	0.4853	610	OH(2-0)P22(02.5-)	14560	0	-0.00124923	1.5	f	2F2(1.5+)f	183.936	4	5.3549	3.34915	7155.28
1	14564	610	[2-0]P2e(2.5)		14560	0.4853	610	OH(2-0)P22(02.5+)	14560	0	0.00240826	1.5	e	2F2(1.5-)e	183.697	4	5.35312	3.34948	7155.04
1	14665.2	140	[2-0]P2e(3.5)		14661.1	0.4887	140	OH(2-0)P22(03.5-)	14661.1	3	0.00271105	2.5	e	2F2(2.5+)e	276.822	6	5.30042	1.4821	7248.17
1	14665	140	[2-0]P2f(3.5)		14661	0.4887	140	OH(2-0)P22(03.5+)	14661	3	-0.00203108	2.5	f	2F2(2.5-)f	277.078	6	5.3022	1.48176	7248.42
1	14772.2	176	[2-0]P2f(4.5)		14768.1	0.4923	176	OH(2-0)P22(04.5-)	14768.1	0	-0.00431574	3.5	f	2F2(3.5+)f	406.331	8	5.33933	1.41594	7377.68
1	14772.6	176	[2-0]P2e(4.5)		14768.6	0.4923	176	OH(2-0)P22(04.5+)	14768.6	0	0.00286744	3.5	e	2F2(3.5-)e	406.147	8	5.33765	1.41626	7377.49
1	14886.5	95.5	[2-0]P2e(5.5)		14882.4	0.4961	95.5	OH(2-0)P22(05.5-)	14882.4	0	0.00309852	4.5	e	2F2(4.5+)e	570.964	10	5.4078	0.568699	7542.31
1	14885.8	95.5	[2-0]P2f(5.5)		14881.8	0.4961	95.5	OH(2-0)P22(05.5+)	14881.8	0	-0.00566362	4.5	f	2F2(4.5-)f	570.985	10	5.4094	0.568403	7542.33
1	15006.3	30.5	[2-0]P2f(6.5)		15002.2	0.5001	30.5	OH(2-0)P22(06.5-)	15002.2	0	-0.00726331	5.5	f	2F2(5.5+)f	770.399	12	5.49122	-0.770331	7741.74
1	15007.2	30.5	[2-0]P2e(6.5)		15003.1	0.5001	30.5	OH(2-0)P22(06.5+)	15003.1	0	0.00252499	5.5	e	2F2(5.5-)e	770.625	12	5.48961	-0.770037	7741.97
1	15135.1	14	[2-0]P2e(7.5)		15130.9	0.5044	14	OH(2-0)P22(07.5-)	15130.9	1	0.00264039	6.5	e	2F2(6.5+)e	1004.55	14	5.57362	-1.71805	7975.89
1	15133.8	14	[2-0]P2f(7.5)		15129.7	0.5043	14	OH(2-0)P22(07.5+)	15129.7	0	-0.0088659	6.5	f	2F2(6.5-)f	1004	14	5.57534	-1.71835	7975.34
1	15268.8	14.5	[2-0]P2f(8.5)		15264.6	0.5088	14.5	OH(2-0)P22(08.5-)	15264.6	0	-0.0096202	7.5	f	2F2(7.5+)f	1271.25	16	5.65697	-1.83133	8242.6
1	15270.3	14.5	[2-0]P2e(8.5)		15266.2	0.5089	14.5	OH(2-0)P22(08.5+)	15266.2	0	0.00227447	7.5	e	2F2(7.5-)e	1272.2	16	5.65506	-1.83099	8243.55
1	15413.4	12	[2-0]P2e(9.5)		15409.2	0.5136	12	OH(2-0)P22(09.5-)	15409.2	0	0.00187061	8.5	e	2F2(8.5+)e	1573.07	18	5.73145	-2.15143	8544.42
1	15411.5	12	[2-0]P2f(9.5)		15407.3	0.5136	12	OH(2-0)P22(09.5+)	15407.3	0	-0.0109383	8.5	f	2F2(8.5-)f	1571.65	18	5.7336	-2.15181	8543
2	15564.5	12			15560.2	0.5187	12	OH(2-0)P22(10.5+)	15560.2	0	-0.0129292	9.5	e	2F2(9.5-)e	1906.65	20	5.80105	-2.26886	8877.99
1	15724	15	[2-0]P2e(11.5)		15719.7	0.524	15	OH(2-0)P22(11.5-)	15719.7	0	0.00249429	10.5	e	2F2(10.5+)e	2272.42	22	5.86296	-2.15165	9243.77
1	15721.4	15	[2-0]P2f(11.5)		15717.1	0.5239	15	OH(2-0)P22(11.5+)	15717.1	0	-0.012989	10.5	f	2F2(10.5-)f	2269.89	22	5.86575	-2.15212	9241.23
1	15889.2	13	[2-0]P2f(12.5)		15884.9	0.5295	13	OH(2-0)P22(12.5-)	15884.9	0	-0.0135254	11.5	f	2F2(11.5+)f	2666.69	24	5.9197	-2.39139	9638.03
1	15892.2	13	[2-0]P2e(12.5)		15887.9	0.5296	13	OH(2-0)P22(12.5+)	15887.9	0	0.00232738	11.5	e	2F2(11.5-)e	2669.86	24	5.91654	-2.39086	9641.21
1	16069.4	16.5	[2-0]P2e(13.5)		16065.1	0.5355	16.5	OH(2-0)P22(13.5-)	16065.1	0	0.00193931	12.5	e	2F2(12.5+)e	3098.41	26	5.96132	-2.24003	10069.8
1	16066.1	16.5	[2-0]P2f(13.5)		16061.7	0.5354	16.5	OH(2-0)P22(13.5+)	16061.7	0	-0.0139052	12.5	f	2F2(12.5-)f	3094.55	26	5.96488	-2.24063	10065.9
1	16252.3	13	[2-0]P2f(14.5)		16247.9	0.5416	13	OH(2-0)P22(14.5-)	16247.9	0	-0.0146751	13.5	f	2F2(13.5+)f	3552.9	28	6.00116	-2.55921	10524.2
1	16256.1	13	[2-0]P2e(14.5)		16251.7	0.5417	13	OH(2-0)P22(14.5+)	16251.7	0	0.00227053	13.5	e	2F2(13.5-)e	3557.5	28	5.99717	-2.55854	10528.8
1	16452.5	17.5	[2-0]P2e(15.5)		16448.1	0.5483	17.5	OH(2-0)P22(15.5-)	16448.1	0	0.00273562	14.5	e	2F2(14.5+)e	4046.51	30	6.02388	-2.33473	11017.9
1	16448.3	17.5	[2-0]P2f(15.5)		16443.8	0.5481	17.5	OH(2-0)P22(15.5+)	16443.8	0	-0.0149042	14.5	f	2F2(14.5-)f	4041.13	30	6.02832	-2.33546	11012.5
1	16654.5	17.5	[2-0]P2f(16.5)		16649.9	0.555	17.5	OH(2-0)P22(16.5-)	16650	0	-0.0150127	15.5	f	2F2(15.5+)f	4558.62	32	6.04619	-2.40296	11530
1	16659.2	17.5	[2-0]P2e(16.5)		16654.7	0.5552	17.5	OH(2-0)P22(16.5+)	16654.6	0	0.00331995	15.5	e	2F2(15.5-)e	4564.82	32	6.04129	-2.40215	11536.2
1	16876.5	18.5	[2-0]P2e(17.5)		16871.9	0.5624	18.5	OH(2-0)P22(17.5-)	16871.9	0	0.00271532	16.5	e	2F2(16.5+)e	5111.75	34	6.04967	-2.40859	12083.1
1	16871.3	18.5	[2-0]P2f(17.5)		16866.7	0.5622	18.5	OH(2-0)P22(17.5+)	16866.7	0	-0.0156276	16.5	f	2F2(16.5-)f	5104.71	34	6.05504	-2.40948	12076.1
1	17099.2	17.5	[2-0]P2f(18.5)		17094.5	0.5698	17.5	OH(2-0)P22(18.5-)	17094.5	0	-0.0155505	17.5	f	2F2(17.5+)f	5678.7	36	6.05479	-2.52217	12650
1	17104.9	17.5	[2-0]P2e(18.5)		17100.3	0.57	17.5	OH(2-0)P22(18.5+)	17100.3	0	0.00430445	17.5	e	2F2(17.5-)e	5686.61	36	6.04893	-2.5212	12658
1	17345	22.5	[2-0]P2e(19.5)		17340.3	0.578	22.5	OH(2-0)P22(19.5-)	17340.3	0	0.00585379	18.5	e	2F2(18.5+)e	6288.68	38	6.03939	-2.32237	13260
1	17338.7	22.5	[2-0]P2f(19.5)		17334	0.5778	22.5	OH(2-0)P22(19.5+)	17334	0	-0.0160459	18.5	f	2F2(18.5-)f	6279.87	38	6.04575	-2.32343	13251.2
1	17590.4	19	[2-0]P2f(20.5)		17585.6	0.5862	19	OH(2-0)P22(20.5-)	17585.6	0	-0.0175216	19.5	f	2F2(19.5+)f	6907.48	40	6.02797	-2.54085	13878.8
1	17597.3	19	[2-0]P2e(20.5)		17592.5	0.5864	19	OH(2-0)P22(20.5+)	17592.5	0	0.00679534	19.5	e	2F2(19.5-)e	6917.21	40	6.0211	-2.53971	13888.6
1	17862.5	13.5	[2-0]P2e(21.5)		17857.6	0.5953	13.5	OH(2-0)P22(21.5-)	17857.6	0	0.00895224	20.5	e	2F2(20.5+)e	7571.41	42	5.99445	-2.92581	14542.8
1	17854.9	13.5	[2-0]P2f(21.5)		17850.1	0.595	13.5	OH(2-0)P22(21.5+)	17850.1	0	-0.0187755	20.5	f	2F2(20.5-)f	7560.75	42	6.00182	-2.92704	14532.1
2	14741.5	34			14737.4	0.4912	34	OH(2-0)Q12(01.5+)	14737.4	0	0.00712661	1.5	e	2F1(1.5-)e	-1.5e-05	4	0.0819167	4.64212	6971.34
2	14792.8	29			14788.7	0.493	29	OH(2-0)Q12(02.5-)	14788.7	0	0.0389385	2.5	e	2F1(2.5+)e	77.7721	6	0.0788537	4.1157	7049.12
2	14791.8	34			14787.8	0.4929	34	OH(2-0)Q12(02.5+)	14787.7	0	0.032583	2.5	f	2F1(2.5-)f	77.9445	6	0.08089	4.24927	7049.29
2	14859.1	19			14855	0.4952	19	OH(2-0)Q12(03.5-)	14855.1	0	-0.00434113	3.5	f	2F1(3.5+)f	187.81	8	0.0695757	3.53034	7159.16
2	14860.4	17			14856.3	0.4952	17	OH(2-0)Q12(03.5+)	14856.3	0	0.00365273	3.5	e	2F1(3.5-)e	187.422	8	0.0674929	3.4495	7158.77
2	14609.1	96		L	14605.1	0.4868	96	OH(2-0)R12(00.5+)	14605.1	0	0.0386853	1.5		2F1(1.5-)e	-9.99999e-07	4	0.0862971	4.93487	6971.34
2	14573.8	36		L	14569.9		36	OH(2-0)R12(01.5+)	14570	0	-0.155084	2.5		2F1(2.5-)f	77.9444	6	0.0460868	4.17584	7049.29
1	9874.92	120	[3-0]P1f(2.5)		9872.21	0.3291	120	OH(3-0)P11(02.5-)	9872.21	0	-0.0005215	1.5	f	3F1(1.5+)f	0.043188	4	0.335397	4.49364	10210.6
1	9874.77	120	[3-0]P1e(2.5)		9872.06	0.3291	120	OH(3-0)P11(02.5+)	9872.06	0	-0.000384258	1.5	e	3F1(1.5-)e	0	4	0.335389	4.49366	10210.5
1	9917.25	135	[3-0]P1e(3.5)		9914.53	0.3305	135	OH(3-0)P11(03.5-)	9914.53	0	1.84021e-05	2.5	e	3F1(2.5+)e	74.8282	6	0.411454	4.00157	10285.4
1	9917.53	135	[3-0]P1f(3.5)		9914.82	0.3305	135	OH(3-0)P11(03.5+)	9914.81	0	0.00017204	2.5	f	3F1(2.5-)f	74.9868	6	0.411447	4.00159	10285.5
1	9964.88	90	[3-0]P1f(4.5)		9962.15	0.3321	90	OH(3-0)P11(04.5-)	9962.15	0	0.000324658	3.5	f	3F1(3.5+)f	180.615	8	0.444425	3.23134	10391.2
1	9964.45	90	[3-0]P1e(4.5)		9961.72	0.3321	90	OH(3-0)P11(04.5+)	9961.71	0	0.000265375	3.5	e	3F1(3.5-)e	180.256	8	0.444459	3.23126	10390.8
1	10016.4	40	[3-0]P1e(5.5)		10013.7	0.3338	40	OH(3-0)P11(05.5-)	10013.7	0	0.000877202	4.5	e	3F1(4.5+)e	316.641	10	0.464663	2.15274	10527.2
1	10017	40	[3-0]P1f(5.5)		10014.3	0.3338	40	OH(3-0)P11(05.5+)	10014.3	0	0.000967246	4.5	f	3F1(4.5-)f	317.285	10	0.464597	2.15288	10527.8
1	9851.12	37.5	[3-0]P2e(1.5)		9848.42	0.3283	37.5	OH(3-0)P22(01.5-)	9848.42	0	0.000325796	0.5	e	3F2(0.5+)e	128.072	2	0.52659	3.57253	10338.6
1	9851.25	37.5	[3-0]P2f(1.5)		9848.55	0.3283	37.5	OH(3-0)P22(01.5+)	9848.55	0	-0.000343257	0.5	f	3F2(0.5-)f	128.208	2	0.526728	3.57226	10338.8
1	9897.48	42.5	[3-0]P2f(2.5)		9894.77	0.3298	42.5	OH(3-0)P22(02.5-)	9894.77	0	4.84992e-05	1.5	f	3F2(1.5+)f	182.08	4	0.493328	3.06979	10392.6
1	9897.44	42.5	[3-0]P2e(2.5)		9894.73	0.3298	42.5	OH(3-0)P22(02.5+)	9894.72	0	0.000105794	1.5	e	3F2(1.5-)e	181.852	4	0.493152	3.07015	10392.4
1	9948.02	40	[3-0]P2e(3.5)		9945.3	0.3315	40	OH(3-0)P22(03.5-)	9945.3	0	0.000116042	2.5	e	3F2(2.5+)e	270.982	6	0.487492	2.6156	10481.5
1	9947.96	40	[3-0]P2f(3.5)		9945.23	0.3315	40	OH(3-0)P22(03.5+)	9945.23	0	-0.00115527	2.5	f	3F2(2.5-)f	271.231	6	0.487669	2.61524	10481.8
1	10002.6	20	[3-0]P2f(4.5)		9999.9	0.3333	20	OH(3-0)P22(04.5-)	9999.9	0	-0.000994013	3.5	f	3F2(3.5+)f	395.005	8	0.490483	1.62866	10605.6
1	10002.8	20	[3-0]P2e(4.5)		10000.1	0.3333	20	OH(3-0)P22(04.5+)	10000.1	0	-0.000628495	3.5	e	3F2(3.5-)e	394.82	8	0.490322	1.62898	10605.4
1	9793.75	90	[3-0]Q1f(1.5)		9791.07	0.3264	90	OH(3-0)Q11(01.5-)	9791.07	1	8.90151e-05	1.5	f	3F1(1.5+)f	0.043166	4	0.442264	3.92936	10210.6
1	9793.85	90	[3-0]Q1e(1.5)		9791.17	0.3264	90	OH(3-0)Q11(01.5+)	9791.16	1	0.000402766	1.5	e	3F1(1.5-)e	2.4e-05	4	0.442304	3.92927	10210.5
1	9802.53	55	[3-0]Q1e(2.5)		9799.84	0.3267	55	OH(3-0)Q11(02.5-)	9799.84	1	0.000171956	2.5	e	3F1(2.5+)e	74.8282	6	0.17988	3.93104	10285.4
1	9802.18	55	[3-0]Q1f(2.5)		9799.5	0.3266	55	OH(3-0)Q11(02.5+)	9799.5	1	-0.000162289	2.5	f	3F1(2.5-)f	74.9868	6	0.179834	3.9313	10285.5
1	9814.29	19	[3-0]Q1f(3.5)		9811.6	0.3271	19	OH(3-0)Q11(03.5-)	9811.6	0	0.000705253	3.5	f	3F1(3.5+)f	180.614	8	0.0943298	3.22596	10391.2
1	9815.06	19	[3-0]Q1e(3.5)		9812.37	0.3271	19	OH(3-0)Q11(03.5+)	9812.37	0	-0.000257162	3.5	e	3F1(3.5-)e	180.256	8	0.0943721	3.22551	10390.8
1	9792.24	20	[3-0]Q2e(0.5)		9789.56	0.3263	20	OH(3-0)Q22(00.5-)	9789.56	0	-0.000147278	0.5	e	3F2(0.5+)e	128.072	2	0.255392	3.66754	10338.6
1	9791.96	20	[3-0]Q2f(0.5)		9789.27	0.3263	20	OH(3-0)Q22(00.5+)	9789.27	0	0.000537025	0.5	f	3F2(0.5-)f	128.208	2	0.255414	3.66745	10338.8
1	15241.1	3731	[3-1]P1f(2.5)		15237	0.5079	3731	OH(3-1)P11(02.5-)	15237	0	-0.000174376	1.5	f	3F1(1.5+)f	0.04321	4	9.89571	4.54604	10210.6
1	15240.8	3731	[3-1]P1e(2.5)		15236.6	0.5079	3731	OH(3-1)P11(02.5+)	15236.6	0	-0.000884877	1.5	e	3F1(1.5-)e	3.1e-05	4	9.8958	4.54603	10210.5
1	15332.1	3960	[3-1]P1e(3.5)		15327.9	0.5109	3960	OH(3-1)P11(03.5-)	15327.9	0	-0.000816798	2.5	e	3F1(2.5+)e	74.8282	6	12.1597	3.99411	10285.4
1	15332.7	3960	[3-1]P1f(3.5)		15328.5	0.511	3960	OH(3-1)P11(03.5+)	15328.5	0	-0.000119076	2.5	f	3F1(2.5-)f	74.9868	6	12.159	3.99417	10285.5
1	15432.6	2415.5	[3-1]P1f(4.5)		15428.4	0.5143	2415.5	OH(3-1)P11(04.5-)	15428.4	0	2.90197e-05	3.5	f	3F1(3.5+)f	180.615	8	13.1505	3.13376	10391.2
1	15431.7	2415.5	[3-1]P1e(4.5)		15427.5	0.5142	2415.5	OH(3-1)P11(04.5+)	15427.5	0	-0.000603677	3.5	e	3F1(3.5-)e	180.256	8	13.1522	3.13363	10390.8
1	15539.7	1184.5	[3-1]P1e(5.5)		15535.5	0.5178	1184.5	OH(3-1)P11(05.5-)	15535.5	0	0.000377406	4.5	e	3F1(4.5+)e	316.641	10	13.7651	2.15235	10527.2
1	15541	1184.5	[3-1]P1f(5.5)		15536.7	0.5179	1184.5	OH(3-1)P11(05.5+)	15536.7	0	0.000819316	4.5	f	3F1(4.5-)f	317.285	10	13.7623	2.15255	10527.8
1	15657.8	400	[3-1]P1f(6.5)		15653.5	0.5218	400	OH(3-1)P11(06.5-)	15653.5	0	0.000938518	5.5	f	3F1(5.5+)f	485.219	12	14.2181	0.852039	10695.8
1	15656.2	400	[3-1]P1e(6.5)		15651.9	0.5217	400	OH(3-1)P11(06.5+)	15651.9	0	0.000682035	5.5	e	3F1(5.5-)e	484.209	12	14.222	0.851768	10694.8
1	15781.2	135	[3-1]P1e(7.5)		15776.8	0.5259	135	OH(3-1)P11(07.5-)	15776.8	0	0.0014605	6.5	e	3F1(6.5+)e	683.051	14	14.5976	-0.414639	10893.6
1	15783.1	135	[3-1]P1f(7.5)		15778.8	0.526	135	OH(3-1)P11(07.5+)	15778.8	0	0.0020815	6.5	f	3F1(6.5-)f	684.502	14	14.5927	-0.414302	10895
1	15917.1	70	[3-1]P1f(8.5)		15912.7	0.5304	70	OH(3-1)P11(08.5-)	15912.7	0	0.00141919	7.5	f	3F1(7.5+)f	915.094	16	14.915	-1.22646	11125.6
1	15914.8	70	[3-1]P1e(8.5)		15910.4	0.5303	70	OH(3-1)P11(08.5+)	15910.4	0	0.00191912	7.5	e	3F1(7.5-)e	913.132	16	14.921	-1.22687	11123.7
1	16057.2	43.5	[3-1]P1e(9.5)		16052.8	0.5351	43.5	OH(3-1)P11(09.5-)	16052.8	0	0.00265582	8.5	e	3F1(8.5+)e	1174.32	18	15.2053	-1.83925	11384.9
1	16059.9	43.5	[3-1]P1f(9.5)		16055.5	0.5352	43.5	OH(3-1)P11(09.5+)	16055.5	0	0.00316879	8.5	f	3F1(8.5-)f	1176.86	18	15.1981	-1.83878	11387.4
1	16211.6	39.5	[3-1]P1f(10.5)		16207.2	0.5402	39.5	OH(3-1)P11(10.5-)	16207.2	0	0.00309787	9.5	f	3F1(9.5+)f	1469.56	20	15.448	-2.05691	11680.1
1	16208.5	39.5	[3-1]P1e(10.5)		16204.1	0.5401	39.5	OH(3-1)P11(10.5+)	16204.1	0	0.00273456	9.5	e	3F1(9.5-)e	1466.39	20	15.4564	-2.05745	11676.9
1	16369.1	42.5	[3-1]P1e(11.5)		16364.6	0.5455	42.5	OH(3-1)P11(11.5-)	16364.6	0	0.0031231	10.5	e	3F1(10.5+)e	1789.05	22	15.677	-2.09373	11999.6
1	16372.6	42.5	[3-1]P1f(11.5)		16368.1	0.5456	42.5	OH(3-1)P11(11.5+)	16368.1	0	0.00301735	10.5	f	3F1(10.5-)f	1792.91	22	15.6674	-2.09312	12003.5
1	16543.1	40	[3-1]P1f(12.5)		16538.6	0.5513	40	OH(3-1)P11(12.5-)	16538.6	0	0.00340289	11.5	f	3F1(11.5+)f	2146.55	24	15.8578	-2.25284	12357.1
1	16539.1	40	[3-1]P1e(12.5)		16534.6	0.5512	40	OH(3-1)P11(12.5+)	16534.6	0	0.00433895	11.5	e	3F1(11.5-)e	2141.95	24	15.8688	-2.25353	12352.5
1	16718.9	47.5	[3-1]P1e(13.5)		16714.4	0.5571	47.5	OH(3-1)P11(13.5-)	16714.4	0	0.00382246	12.5	e	3F1(12.5+)e	2524.68	26	16.0323	-2.17197	12735.2
1	16723.4	47.5	[3-1]P1f(13.5)		16718.9	0.5573	47.5	OH(3-1)P11(13.5+)	16718.9	0	0.00367672	12.5	f	3F1(12.5-)f	2530.07	26	16.0199	-2.1712	12740.6
1	16913.9	48.5	[3-1]P1f(14.5)		16909.3	0.5636	48.5	OH(3-1)P11(14.5-)	16909.3	0	0.00329379	13.5	f	3F1(13.5+)f	2943.01	28	16.1545	-2.23284	13153.6
1	16908.9	48.5	[3-1]P1e(14.5)		16904.3	0.5635	48.5	OH(3-1)P11(14.5+)	16904.3	0	0.00506405	13.5	e	3F1(13.5-)e	2936.79	28	16.1683	-2.23369	13147.3
1	17109.4	46	[3-1]P1e(15.5)		17104.7	0.5702	46	OH(3-1)P11(15.5-)	17104.7	0	0.00471453	14.5	e	3F1(14.5+)e	3377.77	30	16.2768	-2.3623	13588.3
1	17115	46	[3-1]P1f(15.5)		17110.3	0.5703	46	OH(3-1)P11(15.5+)	17110.3	0	0.00374851	14.5	f	3F1(14.5-)f	3384.86	30	16.2616	-2.36136	13595.4
1	17327	42	[3-1]P1f(16.5)		17322.2	0.5774	42	OH(3-1)P11(16.5-)	17322.2	0	0.00372461	15.5	f	3F1(15.5+)f	3855.07	32	16.3417	-2.52179	14065.6
1	17320.8	42	[3-1]P1e(16.5)		17316.1	0.5772	42	OH(3-1)P11(16.5+)	17316.1	0	0.00575067	15.5	e	3F1(15.5-)e	3847.08	32	16.3585	-2.52281	14057.6
1	17543.7	45	[3-1]P1e(17.5)		17538.9	0.5846	45	OH(3-1)P11(17.5-)	17538.9	0	0.00485635	16.5	e	3F1(16.5+)e	4344.13	34	16.4137	-2.51781	14554.7
1	17550.5	45	[3-1]P1f(17.5)		17545.7	0.5849	45	OH(3-1)P11(17.5+)	17545.7	0	0.00239106	16.5	f	3F1(16.5-)f	4353.05	34	16.3954	-2.5167	14563.6
1	17785.9	44	[3-1]P1f(18.5)		17781.1	0.5927	44	OH(3-1)P11(18.5-)	17781.1	0	0.00197619	17.5	f	3F1(17.5+)f	4878.18	36	16.423	-2.59801	15088.7
1	17778.5	44	[3-1]P1e(18.5)		17773.7	0.5925	44	OH(3-1)P11(18.5+)	17773.7	0	0.00503797	17.5	e	3F1(17.5-)e	4868.3	36	16.4429	-2.59922	15078.8
2	19811.5	29			19806.1	0.6602	29	OH(3-1)P11(25.5-)	19806	0	0.0865305	24.5	e	3F1(24.5+)e	9237.52	50	15.9768	-3.31586	19448.1
2	19824.9	16			19819.5	0.6607	16	OH(3-1)P11(25.5+)	19819.5	0	0.0683859	24.5	f	3F1(24.5-)f	9254.36	50	15.945	-3.90858	19464.9
2	15725.4	25			15721.1	0.524	25	OH(3-1)P12(02.5-)	15721.2	0	-0.0673182	1.5	f	3F1(1.5+)f	0.0432	4	0.0511759	4.80507	10210.6
2	15874.9	43		L	15870.5		43	OH(3-1)P12(03.5-)	15870.5	0	0.0391573	2.5		3F1(2.5+)e	74.8282	6	0.0589165	4.10793	10285.4
2	16043.8	12			16039.5	0.5346	12	OH(3-1)P12(04.5+)	16039.5	0	-0.0655366	3.5	e	3F1(3.5-)e	180.256	8	0.0519569	3.36281	10390.8
2	14829.7	34		L	14825.6		34	OH(3-1)P21(02.5+)	14825.7	0	-0.0704923	1.5		3F2(1.5-)e	181.852	4	0.20728	3.02061	10392.4
1	15187	959	[3-1]P2e(1.5)		15182.9	0.5061	959	OH(3-1)P22(01.5-)	15182.9	0	0.00039949	0.5	e	3F2(0.5+)e	128.072	2	15.5261	3.43022	10338.6
1	15187.3	959	[3-1]P2f(1.5)		15183.1	0.5061	959	OH(3-1)P22(01.5+)	15183.1	0	-0.000253118	0.5	f	3F2(0.5-)f	128.208	2	15.5295	3.43	10338.8
1	15287.8	1151.5	[3-1]P2f(2.5)		15283.7	0.5095	1151.5	OH(3-1)P22(02.5-)	15283.7	0	-0.000851365	1.5	f	3F2(1.5+)f	182.08	4	14.574	2.98329	10392.6
1	15287.7	1151.5	[3-1]P2e(2.5)		15283.6	0.5095	1151.5	OH(3-1)P22(02.5+)	15283.6	0	-0.000308625	1.5	e	3F2(1.5-)e	181.852	4	14.5695	2.9836	10392.4
1	15395.4	1001	[3-1]P2e(3.5)		15391.2	0.513	1001	OH(3-1)P22(03.5-)	15391.2	0	0.000566003	2.5	e	3F2(2.5+)e	270.982	6	14.424	2.4481	10481.5
1	15395.3	1001	[3-1]P2f(3.5)		15391.1	0.513	1001	OH(3-1)P22(03.5+)	15391.1	0	-0.000457672	2.5	f	3F2(2.5-)f	271.231	6	14.4286	2.44778	10481.8
1	15509.6	553	[3-1]P2f(4.5)		15505.3	0.5168	553	OH(3-1)P22(04.5-)	15505.3	0	-0.00110403	3.5	f	3F2(3.5+)f	395.005	8	14.5292	1.55975	10605.6
1	15510	553	[3-1]P2e(4.5)		15505.7	0.5169	553	OH(3-1)P22(04.5+)	15505.7	0	0.000725561	3.5	e	3F2(3.5-)e	394.82	8	14.5248	1.56006	10605.4
1	15631.7	208	[3-1]P2e(5.5)		15627.4	0.5209	208	OH(3-1)P22(05.5-)	15627.4	0	0.000442348	4.5	e	3F2(4.5+)e	552.707	10	14.7163	0.345999	10763.3
1	15631	208	[3-1]P2f(5.5)		15626.7	0.5209	208	OH(3-1)P22(05.5+)	15626.7	0	-0.000781101	4.5	f	3F2(4.5-)f	552.743	10	14.7206	0.345707	10763.3
1	15759.8	115	[3-1]P2f(6.5)		15755.5	0.5252	115	OH(3-1)P22(06.5-)	15755.5	0	-0.00120442	5.5	f	3F2(5.5+)f	743.835	12	14.9445	-0.444317	10954.4
1	15760.8	115	[3-1]P2e(6.5)		15756.5	0.5252	115	OH(3-1)P22(06.5+)	15756.5	0	0.00140968	5.5	e	3F2(5.5-)e	744.029	12	14.9401	-0.444024	10954.6
1	15897.8	53.5	[3-1]P2e(7.5)		15893.5	0.5298	53.5	OH(3-1)P22(07.5-)	15893.5	0	0.00162672	6.5	e	3F2(6.5+)e	968.224	14	15.17	-1.37869	11178.8
1	15896.5	53.5	[3-1]P2f(7.5)		15892.1	0.5297	53.5	OH(3-1)P22(07.5+)	15892.1	0	-0.00115262	6.5	f	3F2(6.5-)f	967.725	14	15.1746	-1.379	11178.3
1	16041.3	37.5	[3-1]P2f(8.5)		16036.9	0.5346	37.5	OH(3-1)P22(08.5-)	16036.9	0	-0.000762338	7.5	f	3F2(7.5+)f	1223.9	16	15.3981	-1.88249	11434.4
1	16042.9	37.5	[3-1]P2e(8.5)		16038.5	0.5346	37.5	OH(3-1)P22(08.5+)	16038.5	0	0.0010925	7.5	e	3F2(7.5-)e	1224.77	16	15.3929	-1.88215	11435.3
1	16196.6	22.5	[3-1]P2e(9.5)		16192.1	0.5397	22.5	OH(3-1)P22(09.5-)	16192.1	2	0.00209491	8.5	e	3F2(8.5+)e	1513.17	18	15.6017	-2.52424	11723.7
1	16194.6	22.5	[3-1]P2f(9.5)		16190.1	0.5397	22.5	OH(3-1)P22(09.5+)	16190.1	2	-0.00153013	8.5	f	3F2(8.5-)f	1511.86	18	15.6076	-2.52461	11722.4
1	16356.7	34.5	[3-1]P2f(10.5)		16352.2	0.5451	34.5	OH(3-1)P22(10.5-)	16352.2	0	-0.00176566	9.5	f	3F2(9.5+)f	1831.11	20	15.7986	-2.21469	12041.7
1	16359	34.5	[3-1]P2e(10.5)		16354.6	0.5452	34.5	OH(3-1)P22(10.5+)	16354.6	0	0.00218171	9.5	e	3F2(9.5-)e	1832.92	20	15.7918	-2.21427	12043.5
1	16530.8	42.5	[3-1]P2e(11.5)		16526.3	0.5509	42.5	OH(3-1)P22(11.5-)	16526.2	0	0.00226996	10.5	e	3F2(10.5+)e	2183.51	22	15.9609	-2.11168	12394.1
1	16528	42.5	[3-1]P2f(11.5)		16523.5	0.5508	42.5	OH(3-1)P22(11.5+)	16523.5	0	-0.00256105	10.5	f	3F2(10.5-)f	2181.15	22	15.9686	-2.11216	12391.7
1	16708.9	32.5	[3-1]P2f(12.5)		16704.4	0.5568	32.5	OH(3-1)P22(12.5-)	16704.4	0	-0.00338939	11.5	f	3F2(11.5+)f	2561.46	24	16.1156	-2.4766	12772
1	16712.1	32.5	[3-1]P2e(12.5)		16707.5	0.5569	32.5	OH(3-1)P22(12.5+)	16707.5	0	0.00300107	11.5	e	3F2(11.5-)e	2564.43	24	16.1069	-2.47606	12775
1	16903.4	41.5	[3-1]P2e(13.5)		16898.8	0.5633	41.5	OH(3-1)P22(13.5-)	16898.8	0	0.002848	12.5	e	3F2(12.5+)e	2975.12	26	16.2289	-2.3192	13185.7
1	16899.8	41.5	[3-1]P2f(13.5)		16895.2	0.5632	41.5	OH(3-1)P22(13.5+)	16895.2	0	-0.00395504	12.5	f	3F2(12.5-)f	2971.5	26	16.2387	-2.3198	13182
1	17101.1	41.5	[3-1]P2f(14.5)		17096.4	0.5699	41.5	OH(3-1)P22(14.5-)	17096.4	0	-0.00442889	13.5	f	3F2(13.5+)f	3410.69	28	16.3372	-2.39995	13621.2
1	17105.1	41.5	[3-1]P2e(14.5)		17100.4	0.57	41.5	OH(3-1)P22(14.5+)	17100.4	0	0.00277165	13.5	e	3F2(13.5-)e	3415.01	28	16.3261	-2.39928	13625.6
1	17317.7	44	[3-1]P2e(15.5)		17313	0.5771	44	OH(3-1)P22(15.5-)	17313	0	0.00227087	14.5	e	3F2(14.5+)e	3883.51	30	16.3983	-2.41418	14094.1
1	17313.2	44	[3-1]P2f(15.5)		17308.4	0.5769	44	OH(3-1)P22(15.5+)	17308.4	0	-0.00437404	14.5	f	3F2(14.5-)f	3878.46	30	16.4106	-2.41494	14089
1	17536.6	37.5	[3-1]P2f(16.5)		17531.8	0.5844	37.5	OH(3-1)P22(16.5-)	17531.8	0	-0.00556468	15.5	f	3F2(15.5+)f	4374.17	32	16.4591	-2.64227	14584.7
1	17541.7	37.5	[3-1]P2e(16.5)		17536.9	0.5846	37.5	OH(3-1)P22(16.5+)	17536.9	0	0.00249014	15.5	e	3F2(15.5-)e	4379.98	32	16.4455	-2.64145	14590.5
1	17777.5	42.5	[3-1]P2e(17.5)		17772.7	0.5924	42.5	OH(3-1)P22(17.5-)	17772.7	0	0.00219715	16.5	e	3F2(16.5+)e	4903.77	34	16.4677	-2.57826	15114.3
1	17771.9	42.5	[3-1]P2f(17.5)		17767.1	0.5922	42.5	OH(3-1)P22(17.5+)	17767.1	0	-0.00694285	16.5	f	3F2(16.5-)f	4897.16	34	16.4827	-2.57917	15107.7
2	19807.2	21			19801.7	0.6601	21	OH(3-1)P22(24.5-)	19801.7	0	0.0353472	23.5	f	3F2(23.5+)f	9261.12	48	15.9938	-3.59888	19471.7
2	19817.9	18			19812.5	0.6604	18	OH(3-1)P22(24.5+)	19812.4	0	0.0776717	23.5	e	3F2(23.5-)e	9273.73	48	15.9686	-3.75146	19484.3
1	15055.4	4650	[3-1]Q1f(1.5)		15051.3	0.5017	4650	OH(3-1)Q11(01.5-)	15051.3	0	-0.000173337	1.5	f	3F1(1.5+)f	0.043179	4	12.9857	4.49448	10210.6
1	15055.7	4650	[3-1]Q1e(1.5)		15051.5	0.5017	4650	OH(3-1)Q11(01.5+)	15051.5	0	-0.000197693	1.5	e	3F1(1.5-)e	3.2e-05	4	12.9865	4.49442	10210.5
1	15069.4	1592	[3-1]Q1e(2.5)		15065.2	0.5022	1592	OH(3-1)Q11(02.5-)	15065.2	0	-0.000182696	2.5	e	3F1(2.5+)e	74.8282	6	5.28462	3.91619	10285.4
1	15068.6	1592	[3-1]Q1f(2.5)		15064.5	0.5021	1592	OH(3-1)Q11(02.5+)	15064.5	0	-0.000414633	2.5	f	3F1(2.5-)f	74.9868	6	5.28371	3.91636	10285.5
1	15087.4	404.5	[3-1]Q1f(3.5)		15083.3	0.5028	404.5	OH(3-1)Q11(03.5-)	15083.3	0	1.16226e-05	3.5	f	3F1(3.5+)f	180.614	8	2.77139	2.90386	10391.2
1	15089.2	404.5	[3-1]Q1e(3.5)		15085	0.5028	404.5	OH(3-1)Q11(03.5+)	15085	0	4.57896e-05	3.5	e	3F1(3.5-)e	180.256	8	2.77219	2.90357	10390.8
1	15115.3	125	[3-1]Q1e(4.5)		15111.2	0.5037	125	OH(3-1)Q11(04.5-)	15111.2	0	0.000669776	4.5	e	3F1(4.5+)e	316.641	10	1.66657	2.01496	10527.2
1	15112.1	125	[3-1]Q1f(4.5)		15108	0.5036	125	OH(3-1)Q11(04.5+)	15108	0	0.000429024	4.5	f	3F1(4.5-)f	317.285	10	1.66595	2.01533	10527.8
1	15143	27.5	[3-1]Q1f(5.5)		15138.9	0.5046	27.5	OH(3-1)Q11(05.5-)	15138.9	0	0.00140947	5.5	f	3F1(5.5+)f	485.219	12	1.09349	0.739903	10695.8
1	15148	27.5	[3-1]Q1e(5.5)		15143.8	0.5048	27.5	OH(3-1)Q11(05.5+)	15143.8	0	0.000752759	5.5	e	3F1(5.5-)e	484.209	12	1.09392	0.739512	10694.8
2	15488.1	85			15483.9	0.5161	85	OH(3-1)Q12(01.5-)	15483.9	0	-0.00619661	1.5	f	3F1(1.5+)f	0.043168	4	0.215742	4.59003	10210.6
2	15488.8	85			15484.6	0.5162	85	OH(3-1)Q12(01.5+)	15484.6	0	-0.0298779	1.5	e	3F1(1.5-)e	5.8e-05	4	0.21182	4.60838	10210.5
2	15542.7	68			15538.5	0.5179	68	OH(3-1)Q12(02.5-)	15538.4	0	0.0294817	2.5	e	3F1(2.5+)e	74.8282	6	0.205714	4.00902	10285.4
2	15612.6	36			15608.4	0.5203	36	OH(3-1)Q12(03.5-)	15608.4	0	0.027553	3.5	f	3F1(3.5+)f	180.615	8	0.182988	3.20241	10391.2
2	15614	36			15609.7	0.5203	36	OH(3-1)Q12(03.5+)	15609.7	0	0.0316184	3.5	e	3F1(3.5-)e	180.256	8	0.177572	3.23246	10390.8
2	15700.4	17			15696.1	0.5232	17	OH(3-1)Q12(04.5-)	15696.1	0	-0.0254788	4.5	e	3F1(4.5+)e	316.641	10	0.148601	2.43712	10527.2
2	15698.7	20			15694.4	0.5231	20	OH(3-1)Q12(04.5+)	15694.5	0	-0.0519832	4.5	f	3F1(4.5-)f	317.285	10	0.153668	2.56611	10527.8
1	15053.2	504.5	[3-1]Q2e(0.5)		15049.1	0.5016	504.5	OH(3-1)Q22(00.5-)	15049.1	0	-0.000442799	0.5	e	3F2(0.5+)e	128.072	2	7.48767	3.51716	10338.6
1	15052.5	504.5	[3-1]Q2f(0.5)		15048.4	0.5016	504.5	OH(3-1)Q22(00.5+)	15048.4	0	-0.00101	0.5	f	3F2(0.5-)f	128.208	2	7.48864	3.51703	10338.8
1	15063.5	152.5	[3-1]Q2f(1.5)		15059.3	0.502	152.5	OH(3-1)Q22(01.5-)	15059.3	0	-0.000667764	1.5	f	3F2(1.5+)f	182.08	4	1.66211	3.13278	10392.6
1	15064.5	152.5	[3-1]Q2e(1.5)		15060.4	0.502	152.5	OH(3-1)Q22(01.5+)	15060.4	0	-0.000304321	1.5	e	3F2(1.5-)e	181.852	4	1.66206	3.13281	10392.4
1	15082.8	40	[3-1]Q2e(2.5)		15078.7	0.5026	40	OH(3-1)Q22(02.5-)	15078.7	1	-0.000192663	2.5	e	3F2(2.5+)e	270.982	6	0.81385	2.1031	10481.5
1	15081.7	40	[3-1]Q2f(2.5)		15077.5	0.5026	40	OH(3-1)Q22(02.5+)	15077.5	1	-0.000979048	2.5	f	3F2(2.5-)f	271.231	6	0.813553	2.10346	10481.8
1	15107	18.5	[3-1]Q2f(3.5)		15102.8	0.5034	18.5	OH(3-1)Q22(03.5-)	15102.8	0	-0.000389745	3.5	f	3F2(3.5+)f	395.005	8	0.516354	1.49929	10605.6
1	15107.8	18.5	[3-1]Q2e(3.5)		15103.7	0.5035	18.5	OH(3-1)Q22(03.5+)	15103.7	0	0.000353551	3.5	e	3F2(3.5-)e	394.82	8	0.516867	1.4983	10605.4
1	15139.3	8.5	[3-1]Q2e(4.5)		15135.1	0.5045	8.5	OH(3-1)Q22(04.5-)	15135.1	0	0.0011699	4.5	e	3F2(4.5+)e	552.707	10	0.370876	0.82937	10763.3
1	15139.2	8.5	[3-1]Q2f(4.5)		15135	0.5045	8.5	OH(3-1)Q22(04.5+)	15135	0	-0.001552	4.5	f	3F2(4.5-)f	552.743	10	0.370222	0.831132	10763.3
1	14887.8	1529.5	[3-1]R1e(1.5)		14883.7	0.4961	1529.5	OH(3-1)R11(01.5-)	14883.7	0	-0.000622858	2.5	e	3F1(2.5+)e	74.8282	6	5.46862	3.84191	10285.4
1	14887.6	1529.5	[3-1]R1f(1.5)		14883.5	0.4961	1529.5	OH(3-1)R11(01.5+)	14883.5	0	-0.000895046	2.5	f	3F1(2.5-)f	74.9868	6	5.46791	3.84204	10285.5
1	14832.9	1031	[3-1]R1f(2.5)		14828.8	0.4943	1031	OH(3-1)R11(02.5-)	14828.8	0	-0.000412251	3.5	f	3F1(3.5+)f	180.615	8	6.97689	2.91624	10391.2
1	14833.3	1031	[3-1]R1e(2.5)		14829.2	0.4943	1031	OH(3-1)R11(02.5+)	14829.2	0	0.000571934	3.5	e	3F1(3.5-)e	180.256	8	6.97825	2.91604	10390.8
1	14784	483	[3-1]R1e(3.5)		14779.9	0.4927	483	OH(3-1)R11(03.5-)	14779.9	0	0.000537919	4.5	e	3F1(4.5+)e	316.641	10	7.4113	1.87443	10527.2
1	14783.5	483	[3-1]R1f(3.5)		14779.5	0.4926	483	OH(3-1)R11(03.5+)	14779.4	0	0.00118491	4.5	f	3F1(4.5-)f	317.285	10	7.4096	1.87465	10527.8
1	14739.7	130.5	[3-1]R1f(4.5)		14735.7	0.4912	130.5	OH(3-1)R11(04.5-)	14735.7	1	0.000238921	5.5	f	3F1(5.5+)f	485.22	12	7.41815	0.382537	10695.8
1	14740.3	130.5	[3-1]R1e(4.5)		14736.3	0.4912	130.5	OH(3-1)R11(04.5+)	14736.3	1	9.38908e-05	5.5	e	3F1(5.5-)e	484.209	12	7.4199	0.3823	10694.8
1	14702.6	42	[3-1]R1e(5.5)		14698.5	0.49	42	OH(3-1)R11(05.5-)	14698.5	0	0.00155261	6.5	e	3F1(6.5+)e	683.051	14	7.2245	-0.878865	10893.6
1	14701.9	42	[3-1]R1f(5.5)		14697.9	0.4899	42	OH(3-1)R11(05.5+)	14697.9	0	0.00100198	6.5	f	3F1(6.5-)f	684.502	14	7.22284	-0.878636	10895
1	14645.7	16.5	[3-1]R1e(7.5)		14641.7	0.4881	16.5	OH(3-1)R11(07.5-)	14641.7	0	0.00177746	8.5	e	3F1(8.5+)e	1174.32	18	6.54936	-1.96638	11384.9
1	14645.1	16.5	[3-1]R1f(7.5)		14641.1	0.488	16.5	OH(3-1)R11(07.5+)	14641.1	0	0.00170747	8.5	f	3F1(8.5-)f	1176.86	18	6.548	-1.96617	11387.4
1	14717.9	1.5	[3-1]R1f(16.5)		14713.9	0.4905	1.5	OH(3-1)R11(16.5-)	14713.9	1	0.00125242	17.5	f	3F1(17.5+)f	4878.18	36	2.70491	-4.17312	15088.7
1	14717.5	1.5	[3-1]R1e(16.5)		14713.5	0.4905	1.5	OH(3-1)R11(16.5+)	14713.5	1	0.00276529	17.5	e	3F1(17.5-)e	4868.3	36	2.70595	-4.17351	15078.8
2	15348.9	157		L	15344.7		157	OH(3-1)R12(00.5+)	15344.6	0	0.152391	1.5		3F1(1.5-)e	1.9e-05	4	0.221493	4.48417	10210.5
2	15311	72		L	15306.8		72	OH(3-1)R12(01.5-)	15306.6	0	0.136014	2.5		3F1(2.5+)e	74.8282	6	0.121309	3.90118	10285.4
2	15291.4	24		L	15287.2		24	OH(3-1)R12(02.5+)	15287.3	0	-0.058346	3.5		3F1(3.5-)e	180.256	8	0.0684103	3.0877	10390.8
1	14931.8	551.5	[3-1]R2f(0.5)		14927.7	0.4976	551.5	OH(3-1)R22(00.5-)	14927.7	0	-0.00099753	1.5	f	3F2(1.5+)f	182.08	4	6.78364	3.01183	10392.6
1	14932	551.5	[3-1]R2e(0.5)		14927.9	0.4976	551.5	OH(3-1)R22(00.5+)	14927.9	0	0.000242654	1.5	e	3F2(1.5-)e	181.852	4	6.78127	3.01218	10392.4
1	14864.4	290	[3-1]R2e(1.5)		14860.3	0.4953	290	OH(3-1)R22(01.5-)	14860.3	2	0.00057819	2.5	e	3F2(2.5+)e	270.982	6	7.74852	1.83062	10481.5
1	14864.4	290	[3-1]R2f(1.5)		14860.3	0.4953	290	OH(3-1)R22(01.5+)	14860.3	2	-0.000646175	2.5	f	3F2(2.5-)f	271.231	6	7.75171	1.83021	10481.8
1	14805.9	111.5	[3-1]R2f(2.5)		14801.8	0.4934	111.5	OH(3-1)R22(02.5-)	14801.8	2	-0.00154999	3.5	f	3F2(3.5+)f	395.005	8	7.88037	0.570208	10605.6
1	14805.7	111.5	[3-1]R2e(2.5)		14801.7	0.4934	111.5	OH(3-1)R22(02.5+)	14801.7	2	0.000680977	3.5	e	3F2(3.5-)e	394.82	8	7.87717	0.570614	10605.4
1	14755.4	73.5	[3-1]R2e(3.5)		14751.4	0.4917	73.5	OH(3-1)R22(03.5-)	14751.4	0	0.000263684	4.5	e	3F2(4.5+)e	552.707	10	7.71915	-0.0490039	10763.3
1	14755.8	73.5	[3-1]R2f(3.5)		14751.7	0.4917	73.5	OH(3-1)R22(03.5+)	14751.7	0	-0.000828299	4.5	f	3F2(4.5-)f	552.743	10	7.72203	-0.0493767	10763.3
1	14713.5	7.5	[3-1]R2f(4.5)		14709.5	0.4903	7.5	OH(3-1)R22(04.5-)	14709.5	1	-0.00124306	5.5	f	3F2(5.5+)f	743.835	12	7.42967	-2.47548	10954.4
1	14713.1	7.5	[3-1]R2e(4.5)		14709.1	0.4903	7.5	OH(3-1)R22(04.5+)	14709.1	1	0.00138029	5.5	e	3F2(5.5-)e	744.029	12	7.4272	-2.47515	10954.6
1	14717.4	1.5	[3-1]R2e(15.5)		14713.3	0.4904	1.5	OH(3-1)R22(15.5-)	14713.3	2	0.00136712	16.5	e	3F2(16.5+)e	4903.77	34	2.72169	-4.12215	15114.3
1	14717.5	1.5	[3-1]R2f(15.5)		14713.4	0.4904	1.5	OH(3-1)R22(15.5+)	14713.4	2	-0.00562738	16.5	f	3F2(16.5-)f	4897.16	34	2.72252	-4.12245	15107.7
1	10375.8	300	[4-1]P1f(2.5)		10373	0.3458	300	OH(4-1)P11(02.5-)	10373	0	-0.00132961	1.5	f	4F1(1.5+)f	0.039321	4	1.26313	4.0839	13287.2
1	10375.6	300	[4-1]P1e(2.5)		10372.8	0.3458	300	OH(4-1)P11(02.5+)	10372.8	0	-0.000676522	1.5	e	4F1(1.5-)e	3.2e-05	4	1.26309	4.08393	13287.2
1	10421.1	336	[4-1]P1e(3.5)		10418.2	0.3473	336	OH(4-1)P11(03.5-)	10418.2	0	-0.000916304	2.5	e	4F1(2.5+)e	71.8878	6	1.54741	3.58877	13359.1
1	10421.4	336	[4-1]P1f(3.5)		10418.5	0.3473	336	OH(4-1)P11(03.5+)	10418.5	0	-0.000141828	2.5	f	4F1(2.5-)f	72.0329	6	1.5474	3.58878	13359.2
1	10472.1	240	[4-1]P1f(4.5)		10469.2	0.349	240	OH(4-1)P11(04.5-)	10469.2	0	8.32275e-05	3.5	f	4F1(3.5+)f	173.435	8	1.6692	2.88886	13460.6
1	10471.6	240	[4-1]P1e(4.5)		10468.7	0.349	240	OH(4-1)P11(04.5+)	10468.7	0	-0.000637324	3.5	e	4F1(3.5-)e	173.105	8	1.66931	2.88879	13460.3
1	10527.3	111	[4-1]P1e(5.5)		10524.5	0.3508	111	OH(4-1)P11(05.5-)	10524.5	0	1.86867e-05	4.5	e	4F1(4.5+)e	303.965	10	1.74293	1.85138	13591.1
1	10528	111	[4-1]P1f(5.5)		10525.1	0.3508	111	OH(4-1)P11(05.5+)	10525.1	0	0.000383292	4.5	f	4F1(4.5-)f	304.559	10	1.74271	1.85151	13591.7
1	10589.2	35	[4-1]P1f(6.5)		10586.3	0.3529	35	OH(4-1)P11(06.5-)	10586.3	0	-8.60978e-05	5.5	f	4F1(5.5+)f	465.602	12	1.79648	0.48461	13752.8
1	10588.4	35	[4-1]P1e(6.5)		10585.5	0.3528	35	OH(4-1)P11(06.5+)	10585.5	0	0.00065447	5.5	e	4F1(5.5-)e	464.666	12	1.79683	0.484418	13751.8
1	10654.7	16.5	[4-1]P1e(7.5)		10651.8	0.3551	16.5	OH(4-1)P11(07.5-)	10651.8	0	0.000968719	6.5	e	4F1(6.5+)e	655.283	14	1.84048	-0.445724	13942.4
1	10655.7	16.5	[4-1]P1f(7.5)		10652.8	0.3551	16.5	OH(4-1)P11(07.5+)	10652.8	0	0.000514049	6.5	f	4F1(6.5-)f	656.632	14	1.84002	-0.445471	13943.8
1	10350.1	95	[4-1]P2e(1.5)		10347.2	0.3449	95	OH(4-1)P22(01.5-)	10347.2	0	-7.95042e-05	0.5	e	4F2(0.5+)e	128.656	2	1.98925	3.17297	13415.8
1	10350.2	95	[4-1]P2f(1.5)		10347.4	0.3449	95	OH(4-1)P22(01.5+)	10347.4	0	-4.73193e-05	0.5	f	4F2(0.5-)f	128.784	2	1.98973	3.17273	13415.9
1	10399.4	116	[4-1]P2f(2.5)		10396.6	0.3466	116	OH(4-1)P22(02.5-)	10396.6	0	-0.000668924	1.5	f	4F2(1.5+)f	180.239	4	1.85955	2.74696	13467.4
1	10399.4	116	[4-1]P2e(2.5)		10396.5	0.3466	116	OH(4-1)P22(02.5+)	10396.5	0	0.000365087	1.5	e	4F2(1.5-)e	180.022	4	1.85892	2.7473	13467.2
1	10453.4	93.5	[4-1]P2e(3.5)		10450.5	0.3484	93.5	OH(4-1)P22(03.5-)	10450.5	0	0.000129972	2.5	e	4F2(2.5+)e	265.191	6	1.83391	2.13975	13552.4
1	10453.3	93.5	[4-1]P2f(3.5)		10450.5	0.3483	93.5	OH(4-1)P22(03.5+)	10450.5	0	-0.000486068	2.5	f	4F2(2.5-)f	265.43	6	1.83455	2.1394	13552.6
1	10511.9	53	[4-1]P2f(4.5)		10509	0.3503	53	OH(4-1)P22(04.5-)	10509	0	-0.0011807	3.5	f	4F2(3.5+)f	383.762	8	1.84185	1.28008	13670.9
1	10512.1	53	[4-1]P2e(4.5)		10509.2	0.3503	53	OH(4-1)P22(04.5+)	10509.2	0	-0.000171256	3.5	e	4F2(3.5-)e	383.58	8	1.84125	1.2804	13670.7
1	10575.6	23.5	[4-1]P2e(5.5)		10572.7	0.3524	23.5	OH(4-1)P22(05.5-)	10572.7	0	0.000337986	4.5	e	4F2(4.5+)e	534.577	10	1.86077	0.233424	13821.7
1	10575.2	23.5	[4-1]P2f(5.5)		10572.3	0.3524	23.5	OH(4-1)P22(05.5+)	10572.3	0	-0.00117578	4.5	f	4F2(4.5-)f	534.623	10	1.86132	0.233127	13821.8
1	10643.4	9.5	[4-1]P2f(6.5)		10640.5	0.3547	9.5	OH(4-1)P22(06.5-)	10640.5	0	-0.000599369	5.5	f	4F2(5.5+)f	717.434	12	1.8853	-0.867704	14004.6
1	10643.9	9.5	[4-1]P2e(6.5)		10641	0.3547	9.5	OH(4-1)P22(06.5+)	10641	0	0.00120458	5.5	e	4F2(5.5-)e	717.602	12	1.88478	-0.867424	14004.8
1	10880	6	[4-1]P2e(9.5)		10877	0.3626	6	OH(4-1)P22(09.5-)	10877	0	0.000950517	8.5	e	4F2(8.5+)e	1453.58	18	1.95702	-1.77004	14740.7
1	10879	6	[4-1]P2f(9.5)		10876	0.3625	6	OH(4-1)P22(09.5+)	10876	0	-0.0016227	8.5	f	4F2(8.5-)f	1452.36	18	1.95764	-1.77035	14739.5
1	10289.4	420	[4-1]Q1f(1.5)		10286.6	0.3429	420	OH(4-1)Q11(01.5-)	10286.6	0	-0.000355299	1.5	f	4F1(1.5+)f	0.039291	4	1.67598	4.13756	13287.2
1	10289.5	420	[4-1]Q1e(1.5)		10286.7	0.3429	420	OH(4-1)Q11(01.5+)	10286.7	0	-0.000205688	1.5	e	4F1(1.5-)e	3.3e-05	4	1.67612	4.13748	13287.2
1	10299	133.5	[4-1]Q1e(2.5)		10296.2	0.3432	133.5	OH(4-1)Q11(02.5-)	10296.2	0	-0.000351903	2.5	e	4F1(2.5+)e	71.8879	6	0.683339	3.48311	13359.1
1	10298.7	133.5	[4-1]Q1f(2.5)		10295.8	0.3432	133.5	OH(4-1)Q11(02.5+)	10295.8	0	-0.000654333	2.5	f	4F1(2.5-)f	72.0329	6	0.683168	3.48336	13359.2
1	10311.9	44	[4-1]Q1f(3.5)		10309.1	0.3436	44	OH(4-1)Q11(03.5-)	10309.1	0	7.37879e-05	3.5	f	4F1(3.5+)f	173.434	8	0.359052	2.72904	13460.6
1	10312.7	44	[4-1]Q1e(3.5)		10309.9	0.3437	44	OH(4-1)Q11(03.5+)	10309.9	0	-0.000420601	3.5	e	4F1(3.5-)e	173.105	8	0.35921	2.7286	13460.3
1	10287.7	42.5	[4-1]Q2e(0.5)		10284.9	0.3428	42.5	OH(4-1)Q22(00.5-)	10284.9	0	-0.000217733	0.5	e	4F2(0.5+)e	128.656	2	0.965586	3.09138	13415.8
1	10287.4	42.5	[4-1]Q2f(0.5)		10284.6	0.3428	42.5	OH(4-1)Q22(00.5+)	10284.6	0	-0.000295846	0.5	f	4F2(0.5-)f	128.784	2	0.965669	3.09129	13415.9
1	10295.1	15.5	[4-1]Q2f(1.5)		10292.3	0.3431	15.5	OH(4-1)Q22(01.5-)	10292.3	0	-0.000385287	1.5	f	4F2(1.5+)f	180.239	4	0.213894	2.89682	13467.4
1	10295.6	15.5	[4-1]Q2e(1.5)		10292.8	0.3431	15.5	OH(4-1)Q22(01.5+)	10292.8	0	-0.000212932	1.5	e	4F2(1.5-)e	180.022	4	0.213898	2.8968	13467.2
1	10213.9	150	[4-1]R1e(1.5)		10211.1	0.3404	150	OH(4-1)R11(01.5-)	10211.1	0	-0.000582956	2.5	e	4F1(2.5+)e	71.8879	6	0.712	3.55855	13359.1
1	10213.8	150	[4-1]R1f(1.5)		10211	0.3404	150	OH(4-1)R11(01.5+)	10211	0	-0.000854888	2.5	f	4F1(2.5-)f	72.0329	6	0.711893	3.5587	13359.2
1	10192.4	122.5	[4-1]R1f(2.5)		10189.6	0.3397	122.5	OH(4-1)R11(02.5-)	10189.6	0	-0.000702101	3.5	f	4F1(3.5+)f	173.435	8	0.912455	2.82029	13460.6
1	10192.6	122.5	[4-1]R1e(2.5)		10189.8	0.3397	122.5	OH(4-1)R11(02.5+)	10189.8	0	-1.12486e-07	3.5	e	4F1(3.5-)e	173.105	8	0.912659	2.82006	13460.3
1	10175	55	[4-1]R1e(3.5)		10172.2	0.3391	55	OH(4-1)R11(03.5-)	10172.2	0	0.000339665	4.5	e	4F1(4.5+)e	303.965	10	0.974107	1.73098	13591.1
1	10174.8	55	[4-1]R1f(3.5)		10172	0.3391	55	OH(4-1)R11(03.5+)	10172	0	-0.000139304	4.5	f	4F1(4.5-)f	304.559	10	0.973852	1.73124	13591.7
1	10161.2	28	[4-1]R1f(4.5)		10158.4	0.3386	28	OH(4-1)R11(04.5-)	10158.4	0	0.000906407	5.5	f	4F1(5.5+)f	465.602	12	0.980338	0.867156	13752.8
1	10161.4	28	[4-1]R1e(4.5)		10158.6	0.3386	28	OH(4-1)R11(04.5+)	10158.6	0	-6.87636e-05	5.5	e	4F1(5.5-)e	464.666	12	0.980609	0.86688	13751.8
1	10151.9	9.5	[4-1]R1e(5.5)		10149.1	0.3383	9.5	OH(4-1)R11(05.5-)	10149.1	0	0.000764991	6.5	e	4F1(6.5+)e	655.283	14	0.96063	-0.3476	13942.4
1	10151.7	9.5	[4-1]R1f(5.5)		10148.9	0.3383	9.5	OH(4-1)R11(05.5+)	10148.9	0	0.000187664	6.5	f	4F1(6.5-)f	656.632	14	0.960365	-0.347323	13943.8
1	10233.4	55	[4-1]R2f(0.5)		10230.6	0.341	55	OH(4-1)R22(00.5-)	10230.6	0	-0.000604344	1.5	f	4F2(1.5+)f	180.239	4	0.881994	2.74661	13467.4
1	10233.5	55	[4-1]R2e(0.5)		10230.7	0.341	55	OH(4-1)R22(00.5+)	10230.7	0	0.000358486	1.5	e	4F2(1.5-)e	180.022	4	0.881726	2.74691	13467.2
1	10205.8	47.5	[4-1]R2e(1.5)		10203	0.3401	47.5	OH(4-1)R22(01.5-)	10203	0	-0.000425977	2.5	e	4F2(2.5+)e	265.191	6	1.0125	2.05654	13552.4
1	10205.8	47.5	[4-1]R2f(1.5)		10203.1	0.3401	47.5	OH(4-1)R22(01.5+)	10203.1	0	-0.00116987	2.5	f	4F2(2.5-)f	265.43	6	1.01287	2.05618	13552.6
1	10183.9	24	[4-1]R2f(2.5)		10181.1	0.3394	24	OH(4-1)R22(02.5-)	10181.1	0	-0.0011454	3.5	f	4F2(3.5+)f	383.762	8	1.03502	1.06419	13670.9
1	10183.8	24	[4-1]R2e(2.5)		10181	0.3394	24	OH(4-1)R22(02.5+)	10181	0	6.63616e-05	3.5	e	4F2(3.5-)e	383.58	8	1.03464	1.06456	13670.7
1	10167.1	10	[4-1]R2e(3.5)		10164.3	0.3388	10	OH(4-1)R22(03.5-)	10164.3	0	0.000751631	4.5	e	4F2(4.5+)e	534.577	10	1.01955	-0.0193594	13821.7
1	10167.2	10	[4-1]R2f(3.5)		10164.4	0.3388	10	OH(4-1)R22(03.5+)	10164.4	0	-0.0014462	4.5	f	4F2(4.5-)f	534.623	10	1.0199	-0.0197026	13821.8
1	10155.7	5	[4-1]R2f(4.5)		10152.9	0.3384	5	OH(4-1)R22(04.5-)	10152.9	0	-0.000913094	5.5	f	4F2(5.5+)f	717.434	12	0.987325	-0.862713	14004.6
1	10155.5	5	[4-1]R2e(4.5)		10152.7	0.3384	5	OH(4-1)R22(04.5+)	10152.7	0	0.000476728	5.5	e	4F2(5.5-)e	717.602	12	0.98701	-0.862393	14004.8
1	16031	4150	[4-2]P1f(2.5)		16026.6	0.5342	4150	OH(4-2)P11(02.5-)	16026.6	0	0.000388192	1.5	f	4F1(1.5+)f	0.039229	4	17.8206	4.06421	13287.2
1	16030.7	4150	[4-2]P1e(2.5)		16026.3	0.5342	4150	OH(4-2)P11(02.5+)	16026.3	0	0.000471363	1.5	e	4F1(1.5-)e	-2.2e-05	4	17.8206	4.06421	13287.2
1	16128.3	4700	[4-2]P1e(3.5)		16123.9	0.5375	4700	OH(4-2)P11(03.5-)	16123.9	0	0.000193879	2.5	e	4F1(2.5+)e	71.8879	6	21.9097	3.57663	13359.1
1	16128.9	4700	[4-2]P1f(3.5)		16124.5	0.5375	4700	OH(4-2)P11(03.5+)	16124.5	0	0.000643022	2.5	f	4F1(2.5-)f	72.0328	6	21.9086	3.57668	13359.2
1	16235.9	2950	[4-2]P1f(4.5)		16231.4	0.541	2950	OH(4-2)P11(04.5-)	16231.4	0	-5.86499e-05	3.5	f	4F1(3.5+)f	173.434	8	23.7081	2.7443	13460.6
1	16234.9	2950	[4-2]P1e(4.5)		16230.5	0.541	2950	OH(4-2)P11(04.5+)	16230.5	0	-0.000921844	3.5	e	4F1(3.5-)e	173.105	8	23.7109	2.74418	13460.3
1	16350.6	1525	[4-2]P1e(5.5)		16346.2	0.5449	1525	OH(4-2)P11(05.5-)	16346.2	0	-0.00231082	4.5	e	4F1(4.5+)e	303.965	10	24.8289	1.81516	13591.1
1	16352	1525	[4-2]P1f(5.5)		16347.5	0.5449	1525	OH(4-2)P11(05.5+)	16347.5	0	-0.000797941	4.5	f	4F1(4.5-)f	304.559	10	24.8243	1.81534	13591.7
1	16477.3	590	[4-2]P1f(6.5)		16472.8	0.5491	590	OH(4-2)P11(06.5-)	16472.8	0	-0.00111242	5.5	f	4F1(5.5+)f	465.602	12	25.6593	0.650311	13752.8
1	16475.6	590	[4-2]P1e(6.5)		16471.1	0.549	590	OH(4-2)P11(06.5+)	16471.1	0	-0.0027415	5.5	e	4F1(5.5-)e	464.666	12	25.6659	0.650053	13751.8
1	16610	205	[4-2]P1e(7.5)		16605.5	0.5535	205	OH(4-2)P11(07.5-)	16605.5	0	-0.00272203	6.5	e	4F1(6.5+)e	655.283	14	26.3559	-0.587739	13942.4
1	16612.1	205	[4-2]P1f(7.5)		16607.5	0.5536	205	OH(4-2)P11(07.5+)	16607.5	0	-0.0014241	6.5	f	4F1(6.5-)f	656.632	14	26.3472	-0.587411	13943.8
1	16756.3	90	[4-2]P1f(8.5)		16751.7	0.5584	90	OH(4-2)P11(08.5-)	16751.7	0	-0.00170409	7.5	f	4F1(7.5+)f	877.604	16	26.9408	-1.56642	14164.8
1	16753.8	90	[4-2]P1e(8.5)		16749.3	0.5583	90	OH(4-2)P11(08.5+)	16749.3	0	-0.00327508	7.5	e	4F1(7.5-)e	875.777	16	26.9515	-1.56682	14162.9
1	16907.4	66.5	[4-2]P1e(9.5)		16902.7	0.5634	66.5	OH(4-2)P11(09.5-)	16902.7	0	-0.00358891	8.5	e	4F1(8.5+)e	1126.01	18	27.4759	-2.00648	14413.2
1	16910.2	66.5	[4-2]P1f(9.5)		16905.6	0.5635	66.5	OH(4-2)P11(09.5+)	16905.6	0	-0.00169298	8.5	f	4F1(8.5-)f	1128.38	18	27.4629	-2.00601	14415.5
1	17074.1	67.5	[4-2]P1f(10.5)		17069.5	0.569	67.5	OH(4-2)P11(10.5-)	17069.5	0	-0.000787972	9.5	f	4F1(9.5+)f	1408.73	20	27.9242	-2.1131	14695.9
1	17070.8	67.5	[4-2]P1e(10.5)		17066.1	0.5689	67.5	OH(4-2)P11(10.5+)	17066.1	0	-0.00441072	9.5	e	4F1(9.5-)e	1405.77	20	27.9394	-2.11364	14692.9
1	17244.4	49.5	[4-2]P1e(11.5)		17239.7	0.5747	49.5	OH(4-2)P11(11.5-)	17239.7	0	-0.00514492	10.5	e	4F1(10.5+)e	1714.75	22	28.3475	-2.53361	15001.9
1	17248.3	49.5	[4-2]P1f(11.5)		17243.6	0.5748	49.5	OH(4-2)P11(11.5+)	17243.6	0	-0.00197383	10.5	f	4F1(10.5-)f	1718.37	22	28.3299	-2.53299	15005.5
1	17433	72.5	[4-2]P1f(12.5)		17428.2	0.5809	72.5	OH(4-2)P11(12.5-)	17428.2	0	-0.00126564	11.5	f	4F1(11.5+)f	2056.93	24	28.6824	-2.25075	15344.1
1	17428.6	72.5	[4-2]P1e(12.5)		17423.9	0.5808	72.5	OH(4-2)P11(12.5+)	17423.9	0	-0.00522895	11.5	e	4F1(11.5-)e	2052.63	24	28.7026	-2.25145	15339.8
1	17623.7	55	[4-2]P1e(13.5)		17618.9	0.5873	55	OH(4-2)P11(13.5-)	17618.9	0	-0.00568312	12.5	e	4F1(12.5+)e	2418.98	26	29.0059	-2.61826	15706.1
1	17628.6	55	[4-2]P1f(13.5)		17623.8	0.5875	55	OH(4-2)P11(13.5+)	17623.8	0	-0.00128786	12.5	f	4F1(12.5-)f	2424.03	26	28.9831	-2.61748	15711.2
1	17835.6	72.5	[4-2]P1f(14.5)		17830.7	0.5944	72.5	OH(4-2)P11(14.5-)	17830.7	0	-0.00111788	13.5	f	4F1(13.5+)f	2819.19	28	29.2327	-2.42391	16106.3
1	17830.1	72.5	[4-2]P1e(14.5)		17825.3	0.5942	72.5	OH(4-2)P11(14.5+)	17825.3	0	-0.00585334	13.5	e	4F1(13.5-)e	2813.36	28	29.2582	-2.42478	16100.5
1	18048.4	41.5	[4-2]P1e(15.5)		18043.4	0.6014	41.5	OH(4-2)P11(15.5-)	18043.4	0	-0.00433564	14.5	e	4F1(14.5+)e	3235.28	30	29.4599	-3.05853	16522.4
1	18054.4	41.5	[4-2]P1f(15.5)		18049.5	0.6017	41.5	OH(4-2)P11(15.5+)	18049.5	0	-0.00129178	14.5	f	4F1(14.5-)f	3241.91	30	29.4315	-3.05757	16529.1
2	19638.8	16			19633.4	0.6544	16	OH(4-2)P11(21.5-)	19633.3	0	0.139255	20.5	e	4F1(20.5+)e	6312.01	42	29.6355	-4.35405	19599.2
2	19649.5	16			19644.1	0.6548	16	OH(4-2)P11(21.5+)	19644	0	0.104955	20.5	f	4F1(20.5-)f	6323.99	42	29.5882	-4.35246	19611.2
1	20294.1	23	[4-2]P1e(23.5)		20288.5	0.6763	23	OH(4-2)P11(23.5-)	20288.5	0	0.0196306	22.5	e	4F1(22.5+)e	7529.01	46	29.3162	-4.07129	20816.2
1	20306.9	23	[4-2]P1f(23.5)		20301.3	0.6767	23	OH(4-2)P11(23.5+)	20301.3	0	-0.0028734	22.5	f	4F1(22.5-)f	7542.82	46	29.262	-4.06944	20830
1	21439.9	22	[4-2]P1f(26.5)		21434	0.7145	22	OH(4-2)P11(26.5-)	21434	0	-0.00285033	25.5	f	4F1(25.5+)f	9529.03	52	28.443	-4.2081	22816.2
1	21423.3	22	[4-2]P1e(26.5)		21417.5	0.7139	22	OH(4-2)P11(26.5+)	21417.4	0	0.0566524	25.5	e	4F1(25.5-)e	9512.53	52	28.5078	-4.21038	22799.7
2	16559.6	25			16555.1	0.5518	25	OH(4-2)P12(02.5-)	16555.1	0	-0.0228073	1.5	f	4F1(1.5+)f	0.039292	4	0.0904735	4.23528	13287.2
2	16558.9	25			16554.4	0.5518	25	OH(4-2)P12(02.5+)	16554.5	0	-0.108517	1.5	e	4F1(1.5-)e	-2.2e-05	4	0.0925772	4.21229	13287.2
2	16718.1	55		L	16713.5		55	OH(4-2)P12(03.5-)	16713.5	0	0.04468	2.5		4F1(2.5+)e	71.8878	6	0.106477	3.76226	13359.1
2	16896.9	13			16892.3	0.5631	13	OH(4-2)P12(04.5-)	16892.2	0	0.0574479	3.5	f	4F1(3.5+)f	173.435	8	0.0935193	2.8551	13460.6
2	16897.7	15			16893.1	0.5631	15	OH(4-2)P12(04.5+)	16893.1	0	-0.00242993	3.5	e	4F1(3.5-)e	173.105	8	0.0958484	2.9736	13460.3
2	15517	45		L	15512.8		45	OH(4-2)P21(01.5-)	15512.9	0	-0.117678	0.5		4F2(0.5+)e	128.656	2	0.616358	2.9043	13415.8
2	15581	40		L	15576.7		40	OH(4-2)P21(02.5+)	15576.8	0	-0.028451	1.5		4F2(1.5-)e	180.022	4	0.354288	2.64708	13467.2
2	15640.8	25		L	15636.5	0.5212	25	OH(4-2)P21(03.5-)	15636.4	0	0.149704	2.5		4F2(2.5+)e	265.191	6	0.243549	2.14641	13552.4
1	15972.5	1225	[4-2]P2e(1.5)		15968.1	0.5323	1225	OH(4-2)P22(01.5-)	15968.1	0	-0.0027175	0.5	e	4F2(0.5+)e	128.656	2	28.0064	3.08512	13415.8
1	15972.7	1225	[4-2]P2f(1.5)		15968.4	0.5323	1225	OH(4-2)P22(01.5+)	15968.4	0	0.000579917	0.5	f	4F2(0.5-)f	128.784	2	28.0119	3.08492	13415.9
1	16079.8	1600	[4-2]P2f(2.5)		16075.4	0.5358	1600	OH(4-2)P22(02.5-)	16075.4	0	0.00158472	1.5	f	4F2(1.5+)f	180.239	4	26.292	2.7222	13467.4
1	16079.7	1600	[4-2]P2e(2.5)		16075.3	0.5358	1600	OH(4-2)P22(02.5+)	16075.3	0	-0.00273378	1.5	e	4F2(1.5-)e	180.022	4	26.2845	2.72249	13467.2
1	16194.7	1200	[4-2]P2e(3.5)		16190.3	0.5397	1200	OH(4-2)P22(03.5-)	16190.3	0	-0.00296196	2.5	e	4F2(2.5+)e	265.191	6	26.0258	2.03923	13552.4
1	16194.5	1200	[4-2]P2f(3.5)		16190.1	0.5397	1200	OH(4-2)P22(03.5+)	16190.1	0	0.00222814	2.5	f	4F2(2.5-)f	265.43	6	26.0338	2.03892	13552.6
1	16317	725	[4-2]P2f(4.5)		16312.5	0.5437	725	OH(4-2)P22(04.5-)	16312.5	0	0.00330296	3.5	f	4F2(3.5+)f	383.762	8	26.2214	1.24015	13670.9
1	16317.4	725	[4-2]P2e(4.5)		16312.9	0.5438	725	OH(4-2)P22(04.5+)	16312.9	0	-0.00332338	3.5	e	4F2(3.5-)e	383.58	8	26.2136	1.24045	13670.7
1	16448	320	[4-2]P2e(5.5)		16443.5	0.5481	320	OH(4-2)P22(05.5-)	16443.5	0	-0.00178164	4.5	e	4F2(4.5+)e	534.577	10	26.5674	0.186052	13821.7
1	16447.3	320	[4-2]P2f(5.5)		16442.8	0.5481	320	OH(4-2)P22(05.5+)	16442.8	0	0.00413605	4.5	f	4F2(4.5-)f	534.623	10	26.575	0.185765	13821.8
1	16585.8	125	[4-2]P2f(6.5)		16581.3	0.5527	125	OH(4-2)P22(06.5-)	16581.3	0	0.00427871	5.5	f	4F2(5.5+)f	717.434	12	26.9885	-0.952002	14004.6
1	16586.8	125	[4-2]P2e(6.5)		16582.3	0.5527	125	OH(4-2)P22(06.5+)	16582.3	0	-0.00222316	5.5	e	4F2(5.5-)e	717.602	12	26.9806	-0.951712	14004.8
1	16734.4	80	[4-2]P2e(7.5)		16729.8	0.5577	80	OH(4-2)P22(07.5-)	16729.8	0	-0.00227418	6.5	e	4F2(6.5+)e	932.113	14	27.4055	-1.56777	14219.3
1	16733	80	[4-2]P2f(7.5)		16728.4	0.5576	80	OH(4-2)P22(07.5+)	16728.4	0	0.0047423	6.5	f	4F2(6.5-)f	931.661	14	27.4139	-1.56808	14218.8
1	16889.1	50	[4-2]P2f(8.5)		16884.5	0.5628	50	OH(4-2)P22(08.5-)	16884.5	0	0.00603956	7.5	f	4F2(7.5+)f	1176.8	16	27.8273	-2.18658	14464
1	16890.9	50	[4-2]P2e(8.5)		16886.3	0.5629	50	OH(4-2)P22(08.5+)	16886.3	0	-0.00115334	7.5	e	4F2(7.5-)e	1177.6	16	27.8179	-2.18625	14464.8
1	17056.8	55	[4-2]P2e(9.5)		17052.2	0.5684	55	OH(4-2)P22(09.5-)	17052.2	0	-0.0012586	8.5	e	4F2(8.5+)e	1453.58	18	28.2043	-2.22251	14740.7
1	17054.7	55	[4-2]P2f(9.5)		17050.1	0.5683	55	OH(4-2)P22(09.5+)	17050.1	0	0.00713035	8.5	f	4F2(8.5-)f	1452.36	18	28.215	-2.22289	14739.5
1	17230.1	49	[4-2]P2f(10.5)		17225.4	0.5742	49	OH(4-2)P22(10.5-)	17225.4	0	0.00633486	9.5	f	4F2(9.5+)f	1757.86	20	28.5692	-2.45624	15045
1	17232.6	49	[4-2]P2e(10.5)		17227.9	0.5743	49	OH(4-2)P22(10.5+)	17227.9	0	-0.000718385	9.5	e	4F2(9.5-)e	1759.54	20	28.5569	-2.45581	15046.7
1	17418.7	53	[4-2]P2e(11.5)		17413.9	0.5805	53	OH(4-2)P22(11.5-)	17413.9	0	2.38739e-05	10.5	e	4F2(10.5+)e	2095	22	28.8705	-2.48357	15382.2
1	17415.8	53	[4-2]P2f(11.5)		17411	0.5804	53	OH(4-2)P22(11.5+)	17411	0	0.007622	10.5	f	4F2(10.5-)f	2092.8	22	28.8846	-2.48406	15380
1	17612.1	60	[4-2]P2f(12.5)		17607.2	0.5869	60	OH(4-2)P22(12.5-)	17607.2	0	0.00764465	11.5	f	4F2(11.5+)f	2456.66	24	29.1578	-2.45643	15743.8
1	17615.4	60	[4-2]P2e(12.5)		17610.6	0.587	60	OH(4-2)P22(12.5+)	17610.6	0	-0.000762734	11.5	e	4F2(11.5-)e	2459.43	24	29.1418	-2.45588	15746.6
1	17823.4	55	[4-2]P2e(13.5)		17818.5	0.594	55	OH(4-2)P22(13.5-)	17818.5	0	0.000220718	12.5	e	4F2(12.5+)e	2852.29	26	29.3686	-2.63069	16139.5
1	17819.5	55	[4-2]P2f(13.5)		17814.6	0.5938	55	OH(4-2)P22(13.5+)	17814.6	0	0.00812475	12.5	f	4F2(12.5-)f	2848.91	26	29.3868	-2.63131	16136.1
1	20288.2	24.5	[4-2]P2f(22.5)		20282.7	0.6761	24.5	OH(4-2)P22(22.5-)	20282.6	0	0.0354908	21.5	f	4F2(21.5+)f	7554.18	44	29.3559	-3.96501	20841.3
1	20298.2	24.5	[4-2]P2e(22.5)		20292.7	0.6764	24.5	OH(4-2)P22(22.5+)	20292.7	0	-0.00956434	21.5	e	4F2(21.5-)e	7564.28	44	29.3136	-3.96357	20851.4
1	21431.4	20.5	[4-2]P2e(25.5)		21425.5	0.7142	20.5	OH(4-2)P22(25.5-)	21425.5	0	-0.0261731	24.5	e	4F2(24.5+)e	9548.51	50	28.4842	-4.24095	22835.7
1	21418.2	20.5	[4-2]P2f(25.5)		21412.4	0.7137	20.5	OH(4-2)P22(25.5+)	21412.3	0	0.0832104	24.5	f	4F2(24.5-)f	9536.03	50	28.5358	-4.24276	22823.2
1	15833.2	5000	[4-2]Q1f(1.5)		15828.8	0.5276	5000	OH(4-2)Q11(01.5-)	15828.8	0	0.00125236	1.5	f	4F1(1.5+)f	0.039276	4	23.4128	3.97761	13287.2
1	15833.4	5000	[4-2]Q1e(1.5)		15829.1	0.5276	5000	OH(4-2)Q11(01.5+)	15829.1	0	0.00172057	1.5	e	4F1(1.5-)e	-2.1e-05	4	23.4142	3.97756	13287.2
1	15848.5	1923	[4-2]Q1e(2.5)		15844.1	0.5281	1923	OH(4-2)Q11(02.5-)	15844.1	0	0.000986181	2.5	e	4F1(2.5+)e	71.8878	6	9.55217	3.51311	13359.1
1	15847.7	1923	[4-2]Q1f(2.5)		15843.3	0.5281	1923	OH(4-2)Q11(02.5+)	15843.3	0	0.000979288	2.5	f	4F1(2.5-)f	72.0328	6	9.55053	3.51329	13359.2
1	15868.4	640	[4-2]Q1f(3.5)		15864.1	0.5288	640	OH(4-2)Q11(03.5-)	15864.1	0	0.00108734	3.5	f	4F1(3.5+)f	173.435	8	5.01993	2.76861	13460.6
1	15870.2	640	[4-2]Q1e(3.5)		15865.9	0.5289	640	OH(4-2)Q11(03.5+)	15865.9	0	0.00114697	3.5	e	4F1(3.5-)e	173.105	8	5.02141	2.76832	13460.3
1	15898.9	175	[4-2]Q1e(4.5)		15894.6	0.5298	175	OH(4-2)Q11(04.5-)	15894.6	0	0.000100819	4.5	e	4F1(4.5+)e	303.965	10	3.02301	1.75595	13591.1
1	15895.7	175	[4-2]Q1f(4.5)		15891.3	0.5297	175	OH(4-2)Q11(04.5+)	15891.3	0	-0.000657067	4.5	f	4F1(4.5-)f	304.559	10	3.02184	1.75633	13591.7
1	15929.6	38.5	[4-2]Q1f(5.5)		15925.3	0.5308	38.5	OH(4-2)Q11(05.5-)	15925.3	0	-0.00113058	5.5	f	4F1(5.5+)f	465.602	12	1.98493	0.480167	13752.8
1	15934.8	38.5	[4-2]Q1e(5.5)		15930.4	0.531	38.5	OH(4-2)Q11(05.5+)	15930.4	0	0.000491116	5.5	e	4F1(5.5-)e	464.666	12	1.98577	0.479746	13751.8
1	15977.9	10	[4-2]Q1e(6.5)		15973.6	0.5325	10	OH(4-2)Q11(06.5-)	15973.6	0	0.000201236	6.5	e	4F1(6.5+)e	655.283	14	1.38761	-0.664054	13942.4
1	15970.5	10	[4-2]Q1f(6.5)		15966.2	0.5322	10	OH(4-2)Q11(06.5+)	15966.2	0	-0.00114277	6.5	f	4F1(6.5-)f	656.632	14	1.38706	-0.66366	13943.8
2	16307.5	100			16303.1	0.5434	100	OH(4-2)Q12(01.5-)	16303	0	0.0661664	1.5	f	4F1(1.5+)f	0.039247	4	0.369188	4.21533	13287.2
2	16308.2	100			16303.8	0.5435	100	OH(4-2)Q12(01.5+)	16303.7	0	0.0278927	1.5	e	4F1(1.5-)e	6.8e-05	4	0.362637	4.23323	13287.2
2	16365	85			16360.5	0.5453	85	OH(4-2)Q12(02.5-)	16360.5	0	0.0348534	2.5	e	4F1(2.5+)e	71.8879	6	0.355327	3.68561	13359.1
2	16363.9	85			16359.4	0.5453	85	OH(4-2)Q12(02.5+)	16359.4	0	0.0285433	2.5	f	4F1(2.5-)f	72.0328	6	0.364175	3.66101	13359.2
2	16438.9	50			16434.4	0.5478	50	OH(4-2)Q12(03.5-)	16434.5	0	-0.0381749	3.5	f	4F1(3.5+)f	173.435	8	0.318679	2.97615	13460.6
2	16440.4	50			16435.9	0.5479	50	OH(4-2)Q12(03.5+)	16435.9	0	0.0355747	3.5	e	4F1(3.5-)e	173.105	8	0.309392	3.00573	13460.3
2	16532.2	20			16527.7	0.5509	20	OH(4-2)Q12(04.5-)	16527.7	0	0.00275952	4.5	e	4F1(4.5+)e	303.965	10	0.26086	2.03692	13591.1
1	15830.7	538.5	[4-2]Q2e(0.5)		15826.3	0.5275	538.5	OH(4-2)Q22(00.5-)	15826.3	0	-0.000270611	0.5	e	4F2(0.5+)e	128.656	2	13.4694	2.99522	13415.8
1	15830	538.5	[4-2]Q2f(0.5)		15825.7	0.5275	538.5	OH(4-2)Q22(00.5+)	15825.7	0	-0.00300211	0.5	f	4F2(0.5-)f	128.784	2	13.4712	2.99509	13415.9
1	15841.9	184.5	[4-2]Q2f(1.5)		15837.6	0.5279	184.5	OH(4-2)Q22(01.5-)	15837.6	0	-0.00347237	1.5	f	4F2(1.5+)f	180.239	4	2.9705	2.74263	13467.4
1	15843.1	184.5	[4-2]Q2e(1.5)		15838.7	0.528	184.5	OH(4-2)Q22(01.5+)	15838.7	0	0.000533055	1.5	e	4F2(1.5-)e	180.022	4	2.97038	2.74266	13467.2
1	15863.1	65	[4-2]Q2e(2.5)		15858.8	0.5286	65	OH(4-2)Q22(02.5-)	15858.8	0	0.00264353	2.5	e	4F2(2.5+)e	265.191	6	1.44513	2.01443	13552.4
1	15861.9	65	[4-2]Q2f(2.5)		15857.5	0.5286	65	OH(4-2)Q22(02.5+)	15857.5	0	-0.00510759	2.5	f	4F2(2.5-)f	265.43	6	1.44463	2.01478	13552.6
1	15889.6	22.5	[4-2]Q2f(3.5)		15885.2	0.5295	22.5	OH(4-2)Q22(03.5-)	15885.2	0	-0.00528805	3.5	f	4F2(3.5+)f	383.762	8	0.912813	1.1253	13670.9
1	15890.5	22.5	[4-2]Q2e(3.5)		15886.2	0.5295	22.5	OH(4-2)Q22(03.5+)	15886.2	0	0.00528254	3.5	e	4F2(3.5-)e	383.58	8	0.913697	1.12433	13670.7
1	15925.1	21.5	[4-2]Q2e(4.5)		15920.7	0.5307	21.5	OH(4-2)Q22(04.5-)	15920.7	0	0.005601	4.5	e	4F2(4.5+)e	534.577	10	0.654039	1.19006	13821.7
1	15924.9	21.5	[4-2]Q2f(4.5)		15920.5	0.5307	21.5	OH(4-2)Q22(04.5+)	15920.5	0	-0.0059925	4.5	f	4F2(4.5-)f	534.623	10	0.652901	1.1918	13821.8
1	15655.1	1850	[4-2]R1e(1.5)		15650.8	0.5217	1850	OH(4-2)R11(01.5-)	15650.8	0	0.00233233	2.5	e	4F1(2.5+)e	71.8879	6	9.80953	3.44783	13359.1
1	15654.8	1850	[4-2]R1f(1.5)		15650.6	0.5217	1850	OH(4-2)R11(01.5+)	15650.6	0	0.0021146	2.5	f	4F1(2.5-)f	72.0328	6	9.80832	3.44795	13359.2
1	15597.4	1446	[4-2]R1f(2.5)		15593.2	0.5198	1446	OH(4-2)R11(02.5-)	15593.2	0	0.00128817	3.5	f	4F1(3.5+)f	173.434	8	12.5048	2.67101	13460.6
1	15597.8	1446	[4-2]R1e(2.5)		15593.6	0.5198	1446	OH(4-2)R11(02.5+)	15593.6	0	0.00131138	3.5	e	4F1(3.5-)e	173.105	8	12.5071	2.67082	13460.3
1	15546.4	739.5	[4-2]R1e(3.5)		15542.1	0.5181	739.5	OH(4-2)R11(03.5-)	15542.1	0	0.000684096	4.5	e	4F1(4.5+)e	303.965	10	13.2719	1.71774	13591.1
1	15545.9	739.5	[4-2]R1f(3.5)		15541.6	0.5181	739.5	OH(4-2)R11(03.5+)	15541.6	0	0.00122885	4.5	f	4F1(4.5-)f	304.559	10	13.269	1.71796	13591.7
1	15500.6	277	[4-2]R1f(4.5)		15496.3	0.5165	277	OH(4-2)R11(04.5-)	15496.3	0	0.00149314	5.5	f	4F1(5.5+)f	465.602	12	13.2716	0.553481	13752.8
1	15501.2	277	[4-2]R1e(4.5)		15496.9	0.5166	277	OH(4-2)R11(04.5+)	15496.9	0	-0.000282259	5.5	e	4F1(5.5-)e	464.666	12	13.2748	0.553244	13751.8
1	15462.4	79.5	[4-2]R1e(5.5)		15458.2	0.5153	79.5	OH(4-2)R11(05.5-)	15458.2	0	-0.000777126	6.5	e	4F1(6.5+)e	655.283	14	12.9112	-0.821396	13942.4
1	15461.8	79.5	[4-2]R1f(5.5)		15457.6	0.5153	79.5	OH(4-2)R11(05.5+)	15457.6	0	0.000195455	6.5	f	4F1(6.5-)f	656.632	14	12.9082	-0.82116	13943.8
1	15429.8	39	[4-2]R1f(6.5)		15425.6	0.5142	39	OH(4-2)R11(06.5-)	15425.6	0	0.000652519	7.5	f	4F1(7.5+)f	877.605	16	12.3468	-1.62242	14164.8
1	15430.5	39	[4-2]R1e(6.5)		15426.3	0.5142	39	OH(4-2)R11(06.5+)	15426.3	0	-0.000965462	7.5	e	4F1(7.5-)e	875.777	16	12.3496	-1.62265	14162.9
1	15405.5	24	[4-2]R1e(7.5)		15401.3	0.5134	24	OH(4-2)R11(07.5-)	15401.3	0	-0.00244195	8.5	e	4F1(8.5+)e	1126.01	18	11.6734	-2.16963	14413.2
1	15404.8	24	[4-2]R1f(7.5)		15400.6	0.5134	24	OH(4-2)R11(07.5+)	15400.6	0	0.000623764	8.5	f	4F1(8.5-)f	1128.38	18	11.6708	-2.16941	14415.5
1	15386.9	21.5	[4-2]R1f(8.5)		15382.7	0.5128	21.5	OH(4-2)R11(08.5-)	15382.7	0	0.000675583	9.5	f	4F1(9.5+)f	1408.73	20	10.9268	-2.3189	14695.9
1	15387.5	21.5	[4-2]R1e(8.5)		15383.3	0.5128	21.5	OH(4-2)R11(08.5+)	15383.3	0	-0.00227017	9.5	e	4F1(9.5-)e	1405.77	20	10.9292	-2.31912	14692.9
1	15376.7	28	[4-2]R1e(9.5)		15372.5	0.5124	28	OH(4-2)R11(09.5-)	15372.5	0	-0.00276827	10.5	e	4F1(10.5+)e	1714.75	22	10.1457	-2.07589	15001.9
1	15376.2	28	[4-2]R1f(9.5)		15372	0.5124	28	OH(4-2)R11(09.5+)	15372	0	-0.000599166	10.5	f	4F1(10.5-)f	1718.37	22	10.1435	-2.07567	15005.5
1	15372.8	20.5	[4-2]R1f(10.5)		15368.6	0.5123	20.5	OH(4-2)R11(10.5-)	15368.6	0	-0.000848802	11.5	f	4F1(11.5+)f	2056.93	24	9.33954	-2.39189	15344.1
1	15373.2	20.5	[4-2]R1e(10.5)		15369	0.5123	20.5	OH(4-2)R11(10.5+)	15369	0	-0.00292844	11.5	e	4F1(11.5-)e	2052.63	24	9.34174	-2.39212	15339.8
1	15377.1	15	[4-2]R1e(11.5)		15372.9	0.5124	15	OH(4-2)R11(11.5-)	15372.9	0	-0.00339154	12.5	e	4F1(12.5+)e	2418.98	26	8.53115	-2.69377	15706.1
1	15376.7	15	[4-2]R1f(11.5)		15372.5	0.5124	15	OH(4-2)R11(11.5+)	15372.5	0	-0.000793591	12.5	f	4F1(12.5-)f	2424.03	26	8.529	-2.69352	15711.2
1	15388.1	13	[4-2]R1f(12.5)		15383.9	0.5128	13	OH(4-2)R11(12.5-)	15383.9	0	-0.00103846	13.5	f	4F1(13.5+)f	2819.19	28	7.72236	-2.81138	16106.3
1	15388.3	13	[4-2]R1e(12.5)		15384.1	0.5128	13	OH(4-2)R11(12.5+)	15384.1	0	-0.00335294	13.5	e	4F1(13.5-)e	2813.36	28	7.7245	-2.81165	16100.5
1	15407.2	12	[4-2]R1e(13.5)		15403	0.5134	12	OH(4-2)R11(13.5-)	15403	0	-0.00351869	14.5	e	4F1(14.5+)e	3235.28	30	6.93012	-2.85217	16522.4
1	15407.2	12	[4-2]R1f(13.5)		15402.9	0.5134	12	OH(4-2)R11(13.5+)	15402.9	0	-0.000970804	14.5	f	4F1(14.5-)f	3241.91	30	6.92798	-2.85186	16529.1
1	15433.9	11	[4-2]R1f(14.5)		15429.7	0.5143	11	OH(4-2)R11(14.5-)	15429.7	0	-0.00049956	15.5	f	4F1(15.5+)f	3691.66	32	6.15297	-2.88478	16978.8
1	15433.8	11	[4-2]R1e(14.5)		15429.5	0.5143	11	OH(4-2)R11(14.5+)	15429.5	0	-0.00388082	15.5	e	4F1(15.5-)e	3684.18	32	6.15511	-2.88512	16971.3
1	15468.2	8.5	[4-2]R1e(15.5)		15463.9	0.5155	8.5	OH(4-2)R11(15.5-)	15463.9	0	-0.003853	16.5	e	4F1(16.5+)e	4159.5	34	5.40571	-3.07375	17446.7
1	15468.5	8.5	[4-2]R1f(15.5)		15464.3	0.5155	8.5	OH(4-2)R11(15.5+)	15464.3	0	-0.00117123	16.5	f	4F1(16.5-)f	4167.85	34	5.40358	-3.07336	17455
2	16159.6	171		L	16155.2	0.5385	171	OH(4-2)R12(00.5-)	16155.3	0	-0.0886267	1.5		4F1(1.5+)f	0.039253	4	0.372689	4.04923	13287.2
2	16118.7	83		L	16114.3	0.5371	83	OH(4-2)R12(01.5-)	16114.2	0	0.053385	2.5		4F1(2.5+)e	71.8878	6	0.207753	3.50534	13359.1
2	16097.5	35		L	16093.1		35	OH(4-2)R12(02.5+)	16093.2	0	-0.0686261	3.5		4F1(3.5-)e	173.105	8	0.118417	2.9163	13460.3
1	15702.4	575	[4-2]R2f(0.5)		15698.2	0.5233	575	OH(4-2)R22(00.5-)	15698.2	0	-0.00105813	1.5	f	4F2(1.5+)f	180.239	4	12.211	2.46574	13467.4
1	15702.6	575	[4-2]R2e(0.5)		15698.3	0.5233	575	OH(4-2)R22(00.5+)	15698.3	0	-0.00134439	1.5	e	4F2(1.5-)e	180.022	4	12.207	2.46606	13467.2
1	15631.6	625	[4-2]R2e(1.5)		15627.3	0.5209	625	OH(4-2)R22(01.5+)	15627.3	0	-0.00110995	2.5	f	4F2(2.5-)f	265.43	6	13.9359	2.01153	13552.6
1	15631.6	625	[4-2]R2f(1.5)		15627.3	0.5209	625	OH(4-2)R22(01.5+)	15627.3	0	-0.00110995	2.5	f	4F2(2.5-)f	265.43	6	13.9359	2.01153	13552.6
1	15570.3	336.5	[4-2]R2f(2.5)		15566	0.5189	336.5	OH(4-2)R22(02.5-)	15566	0	0.000405436	3.5	f	4F2(3.5+)f	383.762	8	14.1482	1.08957	13670.9
1	15570.1	336.5	[4-2]R2e(2.5)		15565.8	0.5189	336.5	OH(4-2)R22(02.5+)	15565.8	0	-0.00161454	3.5	e	4F2(3.5-)e	383.58	8	14.1427	1.08996	13670.7
1	15517.7	130	[4-2]R2e(3.5)		15513.5	0.5171	130	OH(4-2)R22(03.5-)	15513.5	0	-0.00257163	4.5	e	4F2(4.5+)e	534.577	10	13.8399	-0.0626085	13821.7
1	15518	130	[4-2]R2f(3.5)		15513.8	0.5171	130	OH(4-2)R22(03.5+)	15513.8	0	0.00116667	4.5	f	4F2(4.5-)f	534.623	10	13.845	-0.0629712	13821.8
1	15474.4	48	[4-2]R2f(4.5)		15470.2	0.5157	48	OH(4-2)R22(04.5-)	15470.2	0	0.00194926	5.5	f	4F2(5.5+)f	717.434	12	13.3018	-1.20161	14004.6
1	15474	48	[4-2]R2e(4.5)		15469.8	0.5157	48	OH(4-2)R22(04.5+)	15469.8	0	-0.00196087	5.5	e	4F2(5.5-)e	717.602	12	13.2974	-1.20128	14004.8
1	15438.5	21.5	[4-2]R2e(5.5)		15434.3	0.5145	21.5	OH(4-2)R22(05.5-)	15434.3	0	-0.00220593	6.5	e	4F2(6.5+)e	932.113	14	12.6251	-2.10669	14219.3
1	15439.1	21.5	[4-2]R2f(5.5)		15434.8	0.5145	21.5	OH(4-2)R22(05.5+)	15434.8	0	0.00283499	6.5	f	4F2(6.5-)f	931.661	14	12.6288	-2.10699	14218.8
1	15411.6	16	[4-2]R2f(6.5)		15407.4	0.5136	16	OH(4-2)R22(06.5-)	15407.4	0	0.00346226	7.5	f	4F2(7.5+)f	1176.8	16	11.8802	-2.47487	14464
1	15411	16	[4-2]R2e(6.5)		15406.8	0.5136	16	OH(4-2)R22(06.5+)	15406.8	0	-0.0010482	7.5	e	4F2(7.5-)e	1177.6	16	11.877	-2.4746	14464.8
1	15391.3	15	[4-2]R2e(7.5)		15387.1	0.5129	15	OH(4-2)R22(07.5-)	15387.1	0	-0.00108676	8.5	e	4F2(8.5+)e	1453.58	18	11.0841	-2.58784	14740.7
1	15391.9	15	[4-2]R2f(7.5)		15387.7	0.5129	15	OH(4-2)R22(07.5+)	15387.7	0	0.00377151	8.5	f	4F2(8.5-)f	1452.36	18	11.0869	-2.58809	14739.5
1	15379.8	16.5	[4-2]R2f(8.5)		15375.6	0.5125	16.5	OH(4-2)R22(08.5-)	15375.6	0	0.0041061	9.5	f	4F2(9.5+)f	1757.86	20	10.2689	-2.52149	15045
1	15379.2	16.5	[4-2]R2e(8.5)		15375	0.5125	16.5	OH(4-2)R22(08.5+)	15375	0	-0.000245657	9.5	e	4F2(9.5-)e	1759.54	20	10.2665	-2.52126	15046.7
1	15374.7	17.5	[4-2]R2e(9.5)		15370.5	0.5124	17.5	OH(4-2)R22(09.5-)	15370.5	0	-0.000915703	10.5	e	4F2(10.5+)e	2095	22	9.43777	-2.47356	15382.2
1	15375.4	17.5	[4-2]R2f(9.5)		15371.2	0.5124	17.5	OH(4-2)R22(09.5+)	15371.2	0	0.00506291	10.5	f	4F2(10.5-)f	2092.8	22	9.43995	-2.47379	15380
1	15378.5	15	[4-2]R2f(10.5)		15374.3	0.5125	15	OH(4-2)R22(10.5-)	15374.3	0	0.00556736	11.5	f	4F2(11.5+)f	2456.66	24	8.61076	-2.62302	15743.8
1	15377.9	15	[4-2]R2e(10.5)		15373.7	0.5125	15	OH(4-2)R22(10.5+)	15373.7	0	-0.000718321	11.5	e	4F2(11.5-)e	2459.43	24	8.60876	-2.62278	15746.6
1	15388.8	12	[4-2]R2e(11.5)		15384.6	0.5128	12	OH(4-2)R22(11.5-)	15384.6	0	-3.32464e-05	12.5	e	4F2(12.5+)e	2852.29	26	7.78802	-2.82578	16139.5
1	15389.2	12	[4-2]R2f(11.5)		15385	0.5128	12	OH(4-2)R22(11.5+)	15385	0	0.00520592	12.5	f	4F2(12.5-)f	2848.91	26	7.78991	-2.82602	16136.1
1	15407.7	12	[4-2]R2f(12.5)		15403.5	0.5134	12	OH(4-2)R22(12.5-)	15403.5	0	0.00521942	13.5	f	4F2(13.5+)f	3268.99	28	6.98445	-2.79098	16556.2
1	15407.3	12	[4-2]R2e(12.5)		15403.1	0.5134	12	OH(4-2)R22(12.5+)	15403.1	0	7.63023e-05	13.5	e	4F2(13.5-)e	3273.02	28	6.98264	-2.79072	16560.2
1	15433.7	11	[4-2]R2e(13.5)		15429.5	0.5143	11	OH(4-2)R22(13.5-)	15429.5	0	0.000610379	14.5	e	4F2(14.5+)e	3721.01	30	6.19885	-2.82767	17008.2
1	15434	11	[4-2]R2f(13.5)		15429.7	0.5143	11	OH(4-2)R22(13.5+)	15429.7	0	0.00616527	14.5	f	4F2(14.5-)f	3716.3	30	6.20061	-2.82795	17003.5
1	15468.1	8.5	[4-2]R2f(14.5)		15463.9	0.5155	8.5	OH(4-2)R22(14.5-)	15463.9	0	0.00503972	15.5	f	4F2(15.5+)f	4190.23	32	5.44405	-3.02019	17477.4
1	15468	8.5	[4-2]R2e(14.5)		15463.8	0.5155	8.5	OH(4-2)R22(14.5+)	15463.8	0	-0.000230232	15.5	e	4F2(15.5-)e	4195.65	32	5.44233	-3.01988	17482.8
1	10926.5	460	[5-2]P1f(2.5)		10923.5	0.3641	460	OH(5-2)P11(02.5-)	10923.5	0	8.61629e-05	1.5	f	5F1(1.5+)f	0.035431	4	2.90884	3.67718	16201.3
1	10926.3	460	[5-2]P1e(2.5)		10923.4	0.3641	460	OH(5-2)P11(02.5+)	10923.4	0	0.000537339	1.5	e	5F1(1.5-)e	-2.3e-05	4	2.90875	3.67721	16201.3
1	10975.2	525	[5-2]P1e(3.5)		10972.2	0.3657	525	OH(5-2)P11(03.5-)	10972.2	0	3.83342e-05	2.5	e	5F1(2.5+)e	68.9321	6	3.56081	3.20165	16270.2
1	10975.5	525	[5-2]P1f(3.5)		10972.5	0.3657	525	OH(5-2)P11(03.5+)	10972.5	0	0.000458378	2.5	f	5F1(2.5-)f	69.0637	6	3.56082	3.20165	16270.4
1	11030.1	355	[5-2]P1f(4.5)		11027	0.3676	355	OH(5-2)P11(04.5-)	11027	0	-0.000314848	3.5	f	5F1(3.5+)f	166.224	8	3.83843	2.44761	16367.5
1	11029.6	355	[5-2]P1e(4.5)		11026.6	0.3676	355	OH(5-2)P11(04.5+)	11026.6	0	-0.000428073	3.5	e	5F1(3.5-)e	165.924	8	3.83863	2.44756	16367.2
1	11089.7	200	[5-2]P1e(5.5)		11086.7	0.3696	200	OH(5-2)P11(05.5-)	11086.7	0	-0.000856989	4.5	e	5F1(4.5+)e	291.244	10	4.00541	1.60809	16492.6
1	11090.4	200	[5-2]P1f(5.5)		11087.3	0.3696	200	OH(5-2)P11(05.5+)	11087.3	0	0.000571117	4.5	f	5F1(4.5-)f	291.789	10	4.00495	1.6082	16493.1
1	11156.5	60	[5-2]P1f(6.5)		11153.4	0.3718	60	OH(5-2)P11(06.5-)	11153.4	1	0.000232366	5.5	f	5F1(5.5+)f	445.925	12	4.12615	0.192094	16647.2
1	11155.6	60	[5-2]P1e(6.5)		11152.5	0.3718	60	OH(5-2)P11(06.5+)	11152.6	1	-0.00124741	5.5	e	5F1(5.5-)e	445.064	12	4.12689	0.191915	16646.4
1	11306.5	7	[5-2]P1f(8.5)		11303.4	0.3768	7	OH(5-2)P11(08.5-)	11303.4	0	-0.000722267	7.5	f	5F1(7.5+)f	840.021	16	4.30707	-2.28694	17041.3
1	11305.2	7	[5-2]P1e(8.5)		11302.1	0.3767	7	OH(5-2)P11(08.5+)	11302.1	0	-0.00205637	7.5	e	5F1(7.5-)e	838.331	16	4.30839	-2.28724	17039.6
2	12452.6	12			12449.2	0.415	12	OH(5-2)P11(18.5+)	12449.2	0	0.0313403	17.5	e	5F1(17.5-)e	4451.93	36	4.70823	-2.64792	20653.2
2	12610.1	15			12606.7	0.4202	15	OH(5-2)P11(19.5-)	12606.8	0	-0.116457	18.5	e	5F1(18.5+)e	4953.57	38	4.71579	-2.48045	21154.9
2	12615.5	11			12612.1	0.42	11	OH(5-2)P11(19.5+)	12611.9	0	0.18084	18.5	f	5F1(18.5-)f	4962.98	38	4.71026	-2.78943	21164.3
1	10898.6	140	[5-2]P2e(1.5)		10895.6	0.3632	140	OH(5-2)P22(01.5-)	10895.6	0	-0.000691554	0.5	e	5F2(0.5+)e	129.217	2	4.59293	2.72398	16330.5
1	10898.8	140	[5-2]P2f(1.5)		10895.8	0.3632	140	OH(5-2)P22(01.5+)	10895.8	0	0.000531456	0.5	f	5F2(0.5-)f	129.337	2	4.59393	2.72376	16330.6
1	10951.4	185	[5-2]P2f(2.5)		10948.4	0.3649	185	OH(5-2)P22(02.5-)	10948.4	0	0.000536965	1.5	f	5F2(1.5+)f	178.385	4	4.28748	2.37836	16379.7
1	10951.3	185	[5-2]P2e(2.5)		10948.3	0.3649	185	OH(5-2)P22(02.5+)	10948.3	0	-0.00139344	1.5	e	5F2(1.5-)e	178.18	4	4.28612	2.37868	16379.5
1	11009.3	140	[5-2]P2e(3.5)		11006.3	0.3669	140	OH(5-2)P22(03.5-)	11006.3	0	-0.000396054	2.5	e	5F2(2.5+)e	259.397	6	4.22307	1.70932	16460.7
1	11009.3	140	[5-2]P2f(3.5)		11006.3	0.3669	140	OH(5-2)P22(03.5+)	11006.3	0	0.00135086	2.5	f	5F2(2.5-)f	259.625	6	4.2245	1.70898	16460.9
1	11072.4	85	[5-2]P2f(4.5)		11069.3	0.369	85	OH(5-2)P22(04.5-)	11069.3	0	0.00131742	3.5	f	5F2(3.5+)f	372.521	8	4.23682	0.919397	16573.8
1	11072.6	85	[5-2]P2e(4.5)		11069.5	0.369	85	OH(5-2)P22(04.5+)	11069.5	0	-0.00193495	3.5	e	5F2(3.5-)e	372.342	8	4.23545	0.91972	16573.6
1	11141.1	35	[5-2]P2e(5.5)		11138	0.3713	35	OH(5-2)P22(05.5-)	11138	0	-0.000557577	4.5	e	5F2(4.5+)e	516.45	10	4.27658	-0.20039	16717.8
1	11140.7	35	[5-2]P2f(5.5)		11137.7	0.3713	35	OH(5-2)P22(05.5+)	11137.7	0	0.00291752	4.5	f	5F2(4.5-)f	516.504	10	4.27785	-0.200689	16717.8
2	12448.1	12			12444.7	0.4148	12	OH(5-2)P22(17.5+)	12444.6	0	0.0606239	16.5	f	5F2(16.5-)f	4482.13	34	4.71994	-2.59325	20683.4
2	12606	6			12602.5	0.4201	6	OH(5-2)P22(18.5-)	12602.5	0	-0.00468333	17.5	f	5F2(17.5+)f	4982.65	36	4.72606	-3.34485	21184
1	10834.2	600	[5-2]Q1f(1.5)		10831.3	0.361	600	OH(5-2)Q11(01.5-)	10831.3	0	0.00103932	1.5	f	5F1(1.5+)f	0.035477	4	3.87736	3.65548	16201.3
1	10834.3	600	[5-2]Q1e(1.5)		10831.4	0.361	600	OH(5-2)Q11(01.5+)	10831.4	0	0.00111059	1.5	e	5F1(1.5-)e	-2.1e-05	4	3.87767	3.6554	16201.3
1	10844.9	215	[5-2]Q1e(2.5)		10841.9	0.3614	215	OH(5-2)Q11(02.5-)	10841.9	0	0.000102077	2.5	e	5F1(2.5+)e	68.9321	6	1.58489	3.11836	16270.2
1	10844.5	215	[5-2]Q1f(2.5)		10841.5	0.3614	215	OH(5-2)Q11(02.5+)	10841.5	0	0.000550251	2.5	f	5F1(2.5-)f	69.0637	6	1.58451	3.1186	16270.4
1	10859.2	65	[5-2]Q1f(3.5)		10856.2	0.3619	65	OH(5-2)Q11(03.5-)	10856.2	0	5.11883e-05	3.5	f	5F1(3.5+)f	166.224	8	0.834549	2.27581	16367.5
1	10860	65	[5-2]Q1e(3.5)		10857.1	0.3619	65	OH(5-2)Q11(03.5+)	10857.1	0	0.000475649	3.5	e	5F1(3.5-)e	165.924	8	0.834909	2.27538	16367.2
1	10880	19	[5-2]Q1e(4.5)		10877	0.3626	19	OH(5-2)Q11(04.5-)	10877	0	3.2323e-05	4.5	e	5F1(4.5+)e	291.244	10	0.503768	1.32749	16492.6
1	10878.6	19	[5-2]Q1f(4.5)		10875.6	0.3625	19	OH(5-2)Q11(04.5+)	10875.6	0	-0.000266195	4.5	f	5F1(4.5-)f	291.789	10	0.503468	1.32809	16493.1
2	11054.5	18		L	11051.4		18	OH(5-2)Q12(01.5-)	11051.2	0	0.205837	1.5		5F1(1.5+)f	0.035448	4	0.061693	3.59652	16201.3
1	10832.4	63	[5-2]Q2e(0.5)		10829.4	0.361	63	OH(5-2)Q22(00.5-)	10829.4	0	4.62358e-05	0.5	e	5F2(0.5+)e	129.217	2	2.22881	2.64852	16330.5
1	10832.1	63	[5-2]Q2f(0.5)		10829.1	0.361	63	OH(5-2)Q22(00.5+)	10829.1	0	-0.000873021	0.5	f	5F2(0.5-)f	129.337	2	2.229	2.64843	16330.6
1	10840.5	20	[5-2]Q2f(1.5)		10837.6	0.3613	20	OH(5-2)Q22(01.5-)	10837.6	0	-0.00160498	1.5	f	5F2(1.5+)f	178.385	4	0.490521	2.32172	16379.7
1	10841	20	[5-2]Q2e(1.5)		10838.1	0.3613	20	OH(5-2)Q22(01.5+)	10838.1	0	0.000267359	1.5	e	5F2(1.5-)e	178.18	4	0.490525	2.32172	16379.5
1	10754	240	[5-2]R1e(1.5)		10751	0.3584	240	OH(5-2)R11(01.5-)	10751	0	0.00146477	2.5	e	5F1(2.5+)e	68.9321	6	1.64529	3.19096	16270.2
1	10753.9	240	[5-2]R1f(1.5)		10750.9	0.3584	240	OH(5-2)R11(01.5+)	10750.9	0	0.0011251	2.5	f	5F1(2.5-)f	69.0637	6	1.64506	3.1911	16270.4
1	10731.6	190	[5-2]R1f(2.5)		10728.7	0.3576	190	OH(5-2)R11(02.5-)	10728.7	0	0.00101151	3.5	f	5F1(3.5+)f	166.224	8	2.11057	2.42063	16367.5
1	10731.8	190	[5-2]R1e(2.5)		10728.8	0.3576	190	OH(5-2)R11(02.5+)	10728.8	0	0.000514574	3.5	e	5F1(3.5-)e	165.924	8	2.11102	2.42041	16367.2
1	10713.8	95	[5-2]R1e(3.5)		10710.8	0.357	95	OH(5-2)R11(03.5-)	10710.8	0	0.000876426	4.5	e	5F1(4.5+)e	291.244	10	2.2556	1.43788	16492.6
1	10713.6	95	[5-2]R1f(3.5)		10710.7	0.357	95	OH(5-2)R11(03.5+)	10710.7	0	0.000531849	4.5	f	5F1(4.5-)f	291.789	10	2.25502	1.43813	16493.1
1	10699.9	37.5	[5-2]R1f(4.5)		10697	0.3566	37.5	OH(5-2)R11(04.5-)	10697	0	-0.000197688	5.5	f	5F1(5.5+)f	445.925	12	2.27269	0.31847	16647.2
1	10700.1	37.5	[5-2]R1e(4.5)		10697.2	0.3566	37.5	OH(5-2)R11(04.5+)	10697.2	0	-0.000369762	5.5	e	5F1(5.5-)e	445.064	12	2.27331	0.318199	16646.4
1	10691.1	15.5	[5-2]R1e(5.5)		10688.2	0.3563	15.5	OH(5-2)R11(05.5-)	10688.2	0	-0.000291255	6.5	e	5F1(6.5+)e	627.443	14	2.22976	-0.700114	16828.7
1	10690.9	15.5	[5-2]R1f(5.5)		10688	0.3563	15.5	OH(5-2)R11(05.5+)	10688	0	0.000277926	6.5	f	5F1(6.5-)f	628.686	14	2.22915	-0.699838	16830
1	10686.6	7.5	[5-2]R1f(6.5)		10683.7	0.3561	7.5	OH(5-2)R11(06.5-)	10683.7	0	0.000532046	7.5	f	5F1(7.5+)f	840.021	16	2.15223	-1.52419	17041.3
1	10686.8	7.5	[5-2]R1e(6.5)		10683.8	0.3561	7.5	OH(5-2)R11(06.5+)	10683.8	0	-0.000602239	7.5	e	5F1(7.5-)e	838.331	16	2.15282	-1.52446	17039.6
1	10687.3	5	[5-2]R1e(7.5)		10684.4	0.3561	5	OH(5-2)R11(07.5-)	10684.4	1	-0.000912176	8.5	e	5F1(8.5+)e	1077.59	18	2.05622	-2.0018	17278.9
1	10687.2	5	[5-2]R1f(7.5)		10684.2	0.3561	5	OH(5-2)R11(07.5+)	10684.2	1	9.89174e-06	8.5	f	5F1(8.5-)f	1079.78	18	2.05565	-2.00152	17281.1
1	10692.7	5	[5-2]R1f(8.5)		10689.8	0.3563	5	OH(5-2)R11(08.5-)	10689.8	0	-0.000326146	9.5	f	5F1(9.5+)f	1347.75	20	1.94703	-2.0526	17549.1
1	10692.7	5	[5-2]R1e(8.5)		10689.8	0.3563	5	OH(5-2)R11(08.5+)	10689.8	0	-0.00186705	9.5	e	5F1(9.5-)e	1345	20	1.94758	-2.05288	17546.3
1	10703.2	3	[5-2]R1e(9.5)		10700.3	0.3567	3	OH(5-2)R11(09.5-)	10700.3	0	-0.00093033	10.5	e	5F1(10.5+)e	1640.27	22	1.83156	-2.5976	17841.6
1	10703.2	3	[5-2]R1f(9.5)		10700.3	0.3567	3	OH(5-2)R11(09.5+)	10700.3	0	0.000266388	10.5	f	5F1(10.5-)f	1643.63	22	1.83101	-2.5973	17844.9
2	10986.1	20		L	10983.1		20	OH(5-2)R12(00.5+)	10983	0	0.0827607	1.5		5F1(1.5-)e	5.4e-05	4	0.0574235	3.77359	16201.3
1	10775	77.5	[5-2]R2f(0.5)		10772.1	0.3591	77.5	OH(5-2)R22(00.5-)	10772.1	0	-0.00035701	1.5	f	5F2(1.5+)f	178.385	4	2.0427	2.24971	16379.7
1	10775.1	77.5	[5-2]R2e(0.5)		10772.1	0.3591	77.5	OH(5-2)R22(00.5+)	10772.1	0	-0.000758897	1.5	e	5F2(1.5-)e	178.18	4	2.04214	2.24999	16379.5
1	10746.1	80	[5-2]R2e(1.5)		10743.2	0.3581	80	OH(5-2)R22(01.5-)	10743.2	0	-0.00148322	2.5	e	5F2(2.5+)e	259.397	6	2.34672	1.73725	16460.7
1	10746.2	80	[5-2]R2f(1.5)		10743.2	0.3581	80	OH(5-2)R22(01.5+)	10743.2	0	0.000446641	2.5	f	5F2(2.5-)f	259.625	6	2.3475	1.73692	16460.9
1	10723.4	45	[5-2]R2f(2.5)		10720.5	0.3573	45	OH(5-2)R22(02.5-)	10720.5	0	0.000632579	3.5	f	5F2(3.5+)f	372.521	8	2.40069	0.851466	16573.8
1	10723.3	45	[5-2]R2e(2.5)		10720.4	0.3573	45	OH(5-2)R22(02.5+)	10720.4	0	-0.00165695	3.5	e	5F2(3.5-)e	372.342	8	2.39987	0.851805	16573.6
1	10706.3	20.5	[5-2]R2e(3.5)		10703.4	0.3568	20.5	OH(5-2)R22(03.5-)	10703.4	0	-0.00119463	4.5	e	5F2(4.5+)e	516.45	10	2.36693	-0.143752	16717.8
1	10706.5	20.5	[5-2]R2f(3.5)		10703.6	0.3568	20.5	OH(5-2)R22(03.5+)	10703.6	0	0.00111619	4.5	f	5F2(4.5-)f	516.504	10	2.36769	-0.144077	16717.8
1	10695.2	7.5	[5-2]R2f(4.5)		10692.3	0.3564	7.5	OH(5-2)R22(04.5-)	10692.3	0	0.00142829	5.5	f	5F2(5.5+)f	691.028	12	2.29437	-1.30046	16892.3
1	10695	7.5	[5-2]R2e(4.5)		10692.1	0.3564	7.5	OH(5-2)R22(04.5+)	10692.1	0	-0.000372681	5.5	e	5F2(5.5-)e	691.17	12	2.29367	-1.30016	16892.5
1	10689.1	4	[5-2]R2e(5.5)		10686.2	0.3562	4	OH(5-2)R22(05.5-)	10686.2	0	-0.000821064	6.5	e	5F2(6.5+)e	895.983	14	2.19832	-2.04045	17097.3
1	10689.3	4	[5-2]R2f(5.5)		10686.4	0.3562	4	OH(5-2)R22(05.5+)	10686.4	0	0.00129809	6.5	f	5F2(6.5-)f	895.577	14	2.19895	-2.04074	17096.9
1	10688.8	4	[5-2]R2f(6.5)		10685.8	0.3562	4	OH(5-2)R22(06.5-)	10685.8	0	0.00175054	7.5	f	5F2(7.5+)f	1129.66	16	2.09033	-2.12362	17331
1	10688.6	4	[5-2]R2e(6.5)		10685.6	0.3562	4	OH(5-2)R22(06.5+)	10685.6	0	-0.000124823	7.5	e	5F2(7.5-)e	1130.39	16	2.08976	-2.12334	17331.7
1	10693.3	3.5	[5-2]R2e(7.5)		10690.4	0.3563	3.5	OH(5-2)R22(07.5-)	10690.4	0	-0.000104787	8.5	e	5F2(8.5+)e	1393.91	18	1.97304	-2.31719	17595.2
1	10693.5	3.5	[5-2]R2f(7.5)		10690.5	0.3564	3.5	OH(5-2)R22(07.5+)	10690.5	0	0.0018091	8.5	f	5F2(8.5-)f	1392.79	18	1.97357	-2.31745	17594.1
1	10703.4	2.5	[5-2]R2f(8.5)		10700.5	0.3567	2.5	OH(5-2)R22(08.5-)	10700.5	0	0.00304026	9.5	f	5F2(9.5+)f	1684.5	20	1.85184	-2.69562	17885.8
1	10703.3	2.5	[5-2]R2e(8.5)		10700.3	0.3567	2.5	OH(5-2)R22(08.5+)	10700.3	0	0.000514464	9.5	e	5F2(9.5-)e	1686.05	20	1.85136	-2.69536	17887.4
1	16903.9	3725	[5-3]P1f(2.5)		16899.2	0.5633	3725	OH(5-3)P11(02.5-)	16899.2	0	-0.00160029	1.5	f	5F1(1.5+)f	0.035523	4	26.5616	3.55706	16201.3
1	16903.5	3725	[5-3]P1e(2.5)		16898.9	0.5633	3725	OH(5-3)P11(02.5+)	16898.9	0	-0.000882616	1.5	e	5F1(1.5-)e	4.9e-05	4	26.5615	3.55707	16201.3
1	17008.4	4300	[5-3]P1e(3.5)		17003.8	0.5668	4300	OH(5-3)P11(03.5-)	17003.8	0	-0.00128923	2.5	e	5F1(2.5+)e	68.9321	6	32.6773	3.08793	16270.2
1	17009.1	4300	[5-3]P1f(3.5)		17004.4	0.5668	4300	OH(5-3)P11(03.5+)	17004.4	0	-0.00157096	2.5	f	5F1(2.5-)f	69.0637	6	32.6761	3.08797	16270.4
1	17124.2	3350	[5-3]P1f(4.5)		17119.5	0.5706	3350	OH(5-3)P11(04.5-)	17119.5	0	-0.00161102	3.5	f	5F1(3.5+)f	166.224	8	35.3811	2.4711	16367.5
1	17123.2	3350	[5-3]P1e(4.5)		17118.5	0.5706	3350	OH(5-3)P11(04.5+)	17118.5	0	-0.00238727	3.5	e	5F1(3.5-)e	165.924	8	35.3846	2.471	16367.2
1	17247.9	1625	[5-3]P1e(5.5)		17243.2	0.5748	1625	OH(5-3)P11(05.5-)	17243.2	0	-0.00173565	4.5	e	5F1(4.5+)e	291.244	10	37.0726	1.4778	16492.6
1	17249.3	1625	[5-3]P1f(5.5)		17244.6	0.5748	1625	OH(5-3)P11(05.5+)	17244.6	0	-0.000559549	4.5	f	5F1(4.5-)f	291.789	10	37.0662	1.47797	16493.1
1	17384.7	655	[5-3]P1f(6.5)		17380	0.5793	655	OH(5-3)P11(06.5-)	17380	0	-0.000820797	5.5	f	5F1(5.5+)f	445.925	12	38.3301	0.353493	16647.2
1	17382.9	655	[5-3]P1e(6.5)		17378.2	0.5793	655	OH(5-3)P11(06.5+)	17378.2	0	-0.00117531	5.5	e	5F1(5.5-)e	445.064	12	38.3395	0.353249	16646.4
1	17528.3	265	[5-3]P1e(7.5)		17523.5	0.5841	265	OH(5-3)P11(07.5-)	17523.5	0	-0.00235417	6.5	e	5F1(6.5+)e	627.443	14	39.3843	-0.732696	16828.7
1	17530.5	265	[5-3]P1f(7.5)		17525.7	0.5842	265	OH(5-3)P11(07.5+)	17525.7	0	0.000680809	6.5	f	5F1(6.5-)f	628.686	14	39.3718	-0.732378	16830
1	17686.8	125	[5-3]P1f(8.5)		17682	0.5894	125	OH(5-3)P11(08.5-)	17682	0	0.000665021	7.5	f	5F1(7.5+)f	840.021	16	40.2696	-1.63987	17041.3
1	17684.2	125	[5-3]P1e(8.5)		17679.3	0.5893	125	OH(5-3)P11(08.5+)	17679.3	0	-0.00174267	7.5	e	5F1(7.5-)e	838.331	16	40.2855	-1.64027	17039.6
1	17850.9	65	[5-3]P1e(9.5)		17846	0.5949	65	OH(5-3)P11(09.5-)	17846	1	-0.00276405	8.5	e	5F1(8.5+)e	1077.59	18	41.0762	-2.43141	17278.9
1	17854	65	[5-3]P1f(9.5)		17849.1	0.595	65	OH(5-3)P11(09.5+)	17849.1	1	0.000971342	8.5	f	5F1(8.5-)f	1079.78	18	41.057	-2.43094	17281.1
1	19621.2	12	[5-3]P1e(17.5)		19615.8	0.6539	12	OH(5-3)P11(17.5-)	19615.8	1	0.00129995	16.5	e	5F1(16.5+)e	3974.07	34	44.3196	-4.83288	20175.4
1	19629.4	12	[5-3]P1f(17.5)		19624	0.6541	12	OH(5-3)P11(17.5+)	19624	1	0.000206809	16.5	f	5F1(16.5-)f	3981.82	34	44.2663	-4.83168	20183.1
1	20535.3	32	[5-3]P1f(20.5)		20529.7	0.6843	32	OH(5-3)P11(20.5-)	20529.7	0	-0.00998199	19.5	f	5F1(19.5+)f	5488.56	40	44.1487	-4.01071	21689.9
1	20524.3	32	[5-3]P1e(20.5)		20518.7	0.684	32	OH(5-3)P11(20.5+)	20518.7	0	0.0040797	19.5	e	5F1(19.5-)e	5478.31	40	44.2171	-4.01225	21679.6
2	20873.4	26			20867.7	0.6956	26	OH(5-3)P11(21.5+)	20867.4	0	0.345299	20.5	f	5F1(20.5-)f	6036.51	42	43.9566	-4.26278	22237.8
1	21230.6	27	[5-3]P1f(22.5)		21224.8	0.7075	27	OH(5-3)P11(22.5-)	21224.9	0	-0.0288826	21.5	f	5F1(21.5+)f	6606.07	44	43.6903	-4.26548	22807.4
1	21217.5	27	[5-3]P1e(22.5)		21211.8	0.7071	27	OH(5-3)P11(22.5+)	21211.8	0	0.00433644	21.5	e	5F1(21.5-)e	6594.12	44	43.769	-4.26728	22795.4
2	17483.8	27			17479.1	0.5826	27	OH(5-3)P12(02.5-)	17479.1	0	0.00444065	1.5	f	5F1(1.5+)f	0.035439	4	0.132358	3.93179	16201.3
2	17483.2	23			17478.4	0.5826	23	OH(5-3)P12(02.5+)	17478.4	0	0.0177896	1.5	e	5F1(1.5-)e	3.8e-05	4	0.135404	3.74869	16201.3
2	17843.7	12			17838.8	0.5946	12	OH(5-3)P12(04.5-)	17838.8	0	0.0936911	3.5	f	5F1(3.5+)f	166.224	8	0.142853	2.3514	16367.5
2	17844.5	12			17839.6	0.5947	12	OH(5-3)P12(04.5+)	17839.6	0	0.0422955	3.5	e	5F1(3.5-)e	165.924	8	0.146493	2.32624	16367.2
2	16339.9	45		L	16335.4		45	OH(5-3)P21(01.5-)	16335.5	0	-0.0580895	0.5		5F2(0.5+)e	129.217	2	0.848755	2.58435	16330.5
2	16409.3	42		L	16404.8		42	OH(5-3)P21(02.5+)	16404.8	0	-0.0187656	1.5		5F2(1.5-)e	178.18	4	0.499329	2.35272	16379.5
1	16840.3	820	[5-3]P2e(1.5)		16835.7	0.5612	820	OH(5-3)P22(01.5-)	16835.7	0	-0.000490284	0.5	e	5F2(0.5+)e	129.217	2	41.8035	2.28318	16330.5
1	16840.6	820	[5-3]P2f(1.5)		16836	0.5612	820	OH(5-3)P22(01.5+)	16836	0	-0.000101266	0.5	f	5F2(0.5-)f	129.337	2	41.8107	2.28301	16330.6
1	16955.1	1525	[5-3]P2f(2.5)		16950.5	0.565	1525	OH(5-3)P22(02.5-)	16950.5	0	-7.07369e-05	1.5	f	5F2(1.5+)f	178.385	4	39.2559	2.27335	16379.7
1	16955	1525	[5-3]P2e(2.5)		16950.4	0.565	1525	OH(5-3)P22(02.5+)	16950.4	0	-0.000794017	1.5	e	5F2(1.5-)e	178.18	4	39.2456	2.27361	16379.5
1	17078.4	1250	[5-3]P2e(3.5)		17073.8	0.5691	1250	OH(5-3)P22(03.5-)	17073.8	0	-0.000721177	2.5	e	5F2(2.5+)e	259.397	6	38.8692	1.67894	16460.7
1	17078.3	1250	[5-3]P2f(3.5)		17073.6	0.5691	1250	OH(5-3)P22(03.5+)	17073.6	0	0.000560904	2.5	f	5F2(2.5-)f	259.625	6	38.8804	1.67865	16460.9
1	17210.1	680	[5-3]P2f(4.5)		17205.4	0.5735	680	OH(5-3)P22(04.5-)	17205.4	0	-0.000170742	3.5	f	5F2(3.5+)f	372.521	8	39.1713	0.774707	16573.8
1	17210.5	680	[5-3]P2e(4.5)		17205.8	0.5735	680	OH(5-3)P22(04.5+)	17205.8	0	0.000315318	3.5	e	5F2(3.5-)e	372.342	8	39.1602	0.774992	16573.6
1	17351.5	362.5	[5-3]P2e(5.5)		17346.8	0.5782	362.5	OH(5-3)P22(05.5-)	17346.8	0	-0.000239645	4.5	e	5F2(4.5+)e	516.45	10	39.6994	-0.0908962	16717.8
1	17350.8	362.5	[5-3]P2f(5.5)		17346	0.5782	362.5	OH(5-3)P22(05.5+)	17346	0	-0.000932806	4.5	f	5F2(4.5-)f	516.504	10	39.7105	-0.0911752	16717.8
1	17500.7	152.5	[5-3]P2f(6.5)		17495.9	0.5832	152.5	OH(5-3)P22(06.5-)	17495.9	0	0.00028978	5.5	f	5F2(5.5+)f	691.028	12	40.3384	-1.15505	16892.3
1	17501.8	152.5	[5-3]P2e(6.5)		17497	0.5832	152.5	OH(5-3)P22(06.5+)	17497	0	-0.000528877	5.5	e	5F2(5.5-)e	691.17	12	40.3269	-1.15476	16892.5
1	17661.7	57.5	[5-3]P2e(7.5)		17656.9	0.5886	57.5	OH(5-3)P22(07.5-)	17656.9	0	0.000818741	6.5	e	5F2(6.5+)e	895.983	14	40.9704	-2.30012	17097.3
1	17660.2	57.5	[5-3]P2f(7.5)		17655.4	0.5885	57.5	OH(5-3)P22(07.5+)	17655.4	0	-0.000204521	6.5	f	5F2(6.5-)f	895.577	14	40.9828	-2.30043	17096.9
1	17829.9	65	[5-3]P2f(8.5)		17825	0.5942	65	OH(5-3)P22(08.5-)	17825	0	0.000120714	7.5	f	5F2(7.5+)f	1129.66	16	41.6063	-2.32645	17331
1	17831.7	65	[5-3]P2e(8.5)		17826.9	0.5942	65	OH(5-3)P22(08.5+)	17826.9	0	0.000848876	7.5	e	5F2(7.5-)e	1130.39	16	41.5923	-2.32612	17331.7
1	19611.2	19.5	[5-3]P2f(16.5)		19605.8	0.6535	19.5	OH(5-3)P22(16.5-)	19605.8	1	0.000826406	15.5	f	5F2(15.5+)f	4005.54	32	44.4451	-4.28958	20206.8
1	19617.2	19.5	[5-3]P2e(16.5)		19611.8	0.6537	19.5	OH(5-3)P22(16.5+)	19611.8	1	-0.00336045	15.5	e	5F2(15.5-)e	4010.59	32	44.4062	-4.2887	20211.9
1	20524.2	23	[5-3]P2e(19.5)		20518.6	0.684	23	OH(5-3)P22(19.5-)	20518.6	0	-0.017899	18.5	e	5F2(18.5+)e	5513.55	38	44.2516	-4.29198	21714.9
1	20516	23	[5-3]P2f(19.5)		20510.4	0.6837	23	OH(5-3)P22(19.5+)	20510.4	0	0.000419244	18.5	f	5F2(18.5-)f	5506.39	38	44.3029	-4.29314	21707.7
2	20853.4	28			20847.7	0.6949	28	OH(5-3)P22(20.5-)	20847.4	0	0.328098	19.5	f	5F2(19.5+)f	6052.6	40	44.1063	-4.14328	22253.9
1	21219.9	25.5	[5-3]P2e(21.5)		21214.1	0.7071	25.5	OH(5-3)P22(21.5-)	21214.2	0	-0.0377412	20.5	e	5F2(20.5+)e	6629.16	42	43.7768	-4.27809	22830.5
1	21209.9	25.5	[5-3]P2f(21.5)		21204.1	0.7068	25.5	OH(5-3)P22(21.5+)	21204.2	0	-0.0054967	20.5	f	5F2(20.5-)f	6620.52	42	43.8368	-4.27946	22821.8
1	16692.3	4800	[5-3]Q1f(1.5)		16687.7	0.5563	4800	OH(5-3)Q11(01.5-)	16687.7	0	-0.000692167	1.5	f	5F1(1.5+)f	0.035482	4	34.9162	3.53713	16201.3
1	16692.5	4800	[5-3]Q1e(1.5)		16687.9	0.5563	4800	OH(5-3)Q11(01.5+)	16687.9	0	-0.00165687	1.5	e	5F1(1.5-)e	-2.4e-05	4	34.9182	3.53707	16201.3
1	16709.3	2050	[5-3]Q1e(2.5)		16704.7	0.5568	2050	OH(5-3)Q11(02.5-)	16704.7	0	-0.000394427	2.5	e	5F1(2.5+)e	68.9321	6	14.2799	3.17498	16270.2
1	16708.4	2050	[5-3]Q1f(2.5)		16703.9	0.5568	2050	OH(5-3)Q11(02.5+)	16703.9	0	-0.00142891	2.5	f	5F1(2.5-)f	69.0637	6	14.2774	3.17516	16270.4
1	16731.6	650	[5-3]Q1f(3.5)		16727	0.5576	650	OH(5-3)Q11(03.5-)	16727	0	-0.000299071	3.5	f	5F1(3.5+)f	166.224	8	7.51952	2.38003	16367.5
1	16733.4	650	[5-3]Q1e(3.5)		16728.8	0.5576	650	OH(5-3)Q11(03.5+)	16728.8	0	-0.000936745	3.5	e	5F1(3.5-)e	165.924	8	7.5218	2.37973	16367.2
1	16765.2	185	[5-3]Q1e(4.5)		16760.7	0.5587	185	OH(5-3)Q11(04.5-)	16760.7	0	-0.000275221	4.5	e	5F1(4.5+)e	291.244	10	4.53422	1.40612	16492.6
1	16761.9	185	[5-3]Q1f(4.5)		16757.3	0.5586	185	OH(5-3)Q11(04.5+)	16757.3	0	-0.000193094	4.5	f	5F1(4.5-)f	291.789	10	4.53238	1.40652	16493.1
1	16799.7	46	[5-3]Q1f(5.5)		16795.1	0.5598	46	OH(5-3)Q11(05.5-)	16795.1	0	-0.000772411	5.5	f	5F1(5.5+)f	445.925	12	2.97885	0.252197	16647.2
1	16805	46	[5-3]Q1e(5.5)		16800.4	0.56	46	OH(5-3)Q11(05.5+)	16800.4	0	-0.00100391	5.5	e	5F1(5.5-)e	445.064	12	2.98023	0.251735	16646.4
1	16852.9	11	[5-3]Q1e(6.5)		16848.3	0.5616	11	OH(5-3)Q11(06.5-)	16848.3	0	-0.00147357	6.5	e	5F1(6.5+)e	627.443	14	2.08251	-0.974735	16828.7
1	16845.2	11	[5-3]Q1f(6.5)		16840.6	0.5614	11	OH(5-3)Q11(06.5+)	16840.6	0	0.000368539	6.5	f	5F1(6.5-)f	628.686	14	2.08156	-0.974279	16830
2	17214.8	45			17210.1	0.5737	45	OH(5-3)Q12(01.5-)	17210.1	1	-0.0104211	1.5	f	5F1(1.5+)f	0.035514	4	0.522254	3.06997	16201.3
2	17215.6	86			17210.9	0.5737	86	OH(5-3)Q12(01.5+)	17210.9	0	-0.0531392	1.5	e	5F1(1.5-)e	3.5e-05	4	0.513231	3.73508	16201.3
2	17275.8	85			17271	0.5757	85	OH(5-3)Q12(02.5-)	17271	0	0.0146567	2.5	e	5F1(2.5+)e	68.9321	6	0.507308	3.32953	16270.2
2	17274.6	77			17269.9	0.5757	77	OH(5-3)Q12(02.5+)	17269.9	0	-0.00902445	2.5	f	5F1(2.5-)f	69.0637	6	0.519655	3.20664	16270.4
2	17354.6	40			17349.9	0.5783	40	OH(5-3)Q12(03.5-)	17349.8	0	0.0123207	3.5	f	5F1(3.5+)f	166.224	8	0.458709	2.38878	16367.5
2	17356	35			17351.3	0.5784	35	OH(5-3)Q12(03.5+)	17351.3	0	-0.0107139	3.5	e	5F1(3.5-)e	165.924	8	0.445582	2.28428	16367.2
2	17454.2	19			17449.5	0.5816	19	OH(5-3)Q12(04.5-)	17449.5	0	-0.0149427	4.5	e	5F1(4.5+)e	291.244	10	0.378542	1.61328	16492.6
2	17452.5	19			17447.7	0.5816	19	OH(5-3)Q12(04.5+)	17447.7	0	0.00420682	4.5	f	5F1(4.5-)f	291.789	10	0.391098	1.58065	16493.1
2	16210.3	15		L	16205.8	0.5402	15	OH(5-3)Q21(01.5+)	16205.9	0	-0.0795863	1.5		5F2(1.5-)e	178.18	4	0.235012	2.07673	16379.5
1	16689.6	575	[5-3]Q2e(0.5)		16685	0.5562	575	OH(5-3)Q22(00.5-)	16685	0	0.000346662	0.5	e	5F2(0.5+)e	129.217	2	20.043	2.66334	16330.5
1	16688.8	575	[5-3]Q2f(0.5)		16684.3	0.5561	575	OH(5-3)Q22(00.5+)	16684.3	0	-0.00137979	0.5	f	5F2(0.5-)f	129.337	2	20.0456	2.66321	16330.6
1	16702	175	[5-3]Q2f(1.5)		16697.5	0.5566	175	OH(5-3)Q22(01.5-)	16697.5	0	-0.000540879	1.5	f	5F2(1.5+)f	178.385	4	4.39146	2.29883	16379.7
1	16703.2	175	[5-3]Q2e(1.5)		16698.7	0.5566	175	OH(5-3)Q22(01.5+)	16698.7	0	0.000823349	1.5	e	5F2(1.5-)e	178.18	4	4.39125	2.29888	16379.5
1	16725.4	65	[5-3]Q2e(2.5)		16720.8	0.5574	65	OH(5-3)Q22(02.5-)	16720.8	0	0.001451	2.5	e	5F2(2.5+)e	259.397	6	2.12204	1.63025	16460.7
1	16724.1	65	[5-3]Q2f(2.5)		16719.5	0.5573	65	OH(5-3)Q22(02.5+)	16719.5	0	-0.00103566	2.5	f	5F2(2.5-)f	259.625	6	2.12136	1.63057	16460.9
1	16754.7	20	[5-3]Q2f(3.5)		16750.2	0.5583	20	OH(5-3)Q22(03.5-)	16750.2	0	-0.00138645	3.5	f	5F2(3.5+)f	372.521	8	1.33381	0.628254	16573.8
1	16755.8	20	[5-3]Q2e(3.5)		16751.2	0.5584	20	OH(5-3)Q22(03.5+)	16751.2	0	0.00138392	3.5	e	5F2(3.5-)e	372.342	8	1.33505	0.627319	16573.6
1	16794.1	9	[5-3]Q2e(4.5)		16789.5	0.5597	9	OH(5-3)Q22(04.5-)	16789.5	0	0.00262822	4.5	e	5F2(4.5+)e	516.45	10	0.952802	-0.0570119	16717.8
1	16793.9	9	[5-3]Q2f(4.5)		16789.3	0.5596	9	OH(5-3)Q22(04.5+)	16789.3	0	-0.0030042	4.5	f	5F2(4.5-)f	516.504	10	0.951173	-0.0553012	16717.8
1	16502.5	1725	[5-3]R1e(1.5)		16498	0.5499	1725	OH(5-3)R11(01.5-)	16498	0	-0.000930078	2.5	e	5F1(2.5+)e	68.9321	6	14.5447	2.984	16270.2
1	16502.2	1725	[5-3]R1f(1.5)		16497.7	0.5499	1725	OH(5-3)R11(01.5+)	16497.7	0	-0.0010833	2.5	f	5F1(2.5-)f	69.0637	6	14.543	2.98412	16270.4
1	16442	1475	[5-3]R1f(2.5)		16437.5	0.5479	1475	OH(5-3)R11(02.5-)	16437.5	0	0.000235983	3.5	f	5F1(3.5+)f	166.224	8	18.5168	2.29829	16367.5
1	16442.3	1475	[5-3]R1e(2.5)		16437.9	0.5479	1475	OH(5-3)R11(02.5+)	16437.9	0	-0.00134339	3.5	e	5F1(3.5-)e	165.924	8	18.5202	2.29811	16367.2
1	16388.7	810	[5-3]R1e(3.5)		16384.3	0.5461	810	OH(5-3)R11(03.5-)	16384.3	0	-0.00114484	4.5	e	5F1(4.5+)e	291.244	10	19.6245	1.41767	16492.6
1	16388.2	810	[5-3]R1f(3.5)		16383.8	0.5461	810	OH(5-3)R11(03.5+)	16383.8	0	-2.02691e-05	4.5	f	5F1(4.5-)f	291.789	10	19.6201	1.4179	16493.1
1	16341.5	315	[5-3]R1f(4.5)		16337	0.5446	315	OH(5-3)R11(04.5-)	16337	0	0.00024996	5.5	f	5F1(5.5+)f	445.925	12	19.5918	0.292554	16647.2
1	16342	315	[5-3]R1e(4.5)		16337.6	0.5446	315	OH(5-3)R11(04.5+)	16337.6	0	-0.000259187	5.5	e	5F1(5.5-)e	445.064	12	19.5966	0.292311	16646.4
1	16302.6	110	[5-3]R1e(5.5)		16298.1	0.5433	110	OH(5-3)R11(05.5-)	16298.1	0	-0.000845961	6.5	e	5F1(6.5+)e	627.443	14	19.0236	-0.884259	16828.7
1	16302	110	[5-3]R1f(5.5)		16297.5	0.5433	110	OH(5-3)R11(05.5+)	16297.5	0	0.000525438	6.5	f	5F1(6.5-)f	628.686	14	19.0189	-0.884011	16830
1	16270	37.5	[5-3]R1f(6.5)		16265.6	0.5422	37.5	OH(5-3)R11(06.5-)	16265.6	0	0.00057262	7.5	f	5F1(7.5+)f	840.021	16	18.1515	-2.047	17041.3
1	16270.6	37.5	[5-3]R1e(6.5)		16266.2	0.5422	37.5	OH(5-3)R11(06.5+)	16266.2	0	-0.00140612	7.5	e	5F1(7.5-)e	838.331	16	18.156	-2.04725	17039.6
1	16246.4	28	[5-3]R1e(7.5)		16241.9	0.5414	28	OH(5-3)R11(07.5-)	16241.9	0	-0.000450456	8.5	e	5F1(8.5+)e	1077.59	18	17.1175	-2.39827	17278.9
1	16245.8	28	[5-3]R1f(7.5)		16241.3	0.5414	28	OH(5-3)R11(07.5+)	16241.3	0	0.00119716	8.5	f	5F1(8.5-)f	1079.78	18	17.1133	-2.39802	17281.1
1	16229.4	24.5	[5-3]R1f(8.5)		16225	0.5408	24.5	OH(5-3)R11(08.5-)	16225	0	0.000852856	9.5	f	5F1(9.5+)f	1347.75	20	15.9742	-2.56803	17549.1
1	16230	24.5	[5-3]R1e(8.5)		16225.5	0.5409	24.5	OH(5-3)R11(08.5+)	16225.5	0	-0.00117395	9.5	e	5F1(9.5-)e	1345	20	15.9782	-2.56828	17546.3
1	16221.5	26.5	[5-3]R1e(9.5)		16217.1	0.5406	26.5	OH(5-3)R11(09.5-)	16217.1	0	-0.000245347	10.5	e	5F1(10.5+)e	1640.27	22	14.7805	-2.5072	17841.6
1	16221.1	26.5	[5-3]R1f(9.5)		16216.6	0.5406	26.5	OH(5-3)R11(09.5+)	16216.6	0	0.00176685	10.5	f	5F1(10.5-)f	1643.63	22	14.7766	-2.50694	17844.9
1	16220.8	30	[5-3]R1f(10.5)		16216.4	0.5405	30	OH(5-3)R11(10.5-)	16216.4	0	0.00209808	11.5	f	5F1(11.5+)f	1967.06	24	13.5498	-2.38323	18168.4
1	16221.2	30	[5-3]R1e(10.5)		16216.8	0.5406	30	OH(5-3)R11(10.5+)	16216.8	0	-0.00080972	11.5	e	5F1(11.5-)e	1963.06	24	13.5535	-2.3835	18164.4
1	16229.1	27	[5-3]R1e(11.5)		16224.6	0.5408	27	OH(5-3)R11(11.5-)	16224.6	0	-0.000209844	12.5	e	5F1(12.5+)e	2312.97	26	12.318	-2.47332	18514.3
1	16228.9	27	[5-3]R1f(11.5)		16224.4	0.5408	27	OH(5-3)R11(11.5+)	16224.4	0	0.00235015	12.5	f	5F1(12.5-)f	2317.66	26	12.3143	-2.47302	18519
1	16245.3	18.5	[5-3]R1f(12.5)		16240.8	0.5414	18.5	OH(5-3)R11(12.5-)	16240.8	0	0.0018804	13.5	f	5F1(13.5+)f	2694.95	28	11.0863	-2.82015	18896.3
1	16245.3	18.5	[5-3]R1e(12.5)		16240.9	0.5414	18.5	OH(5-3)R11(12.5+)	16240.9	0	-0.000613155	13.5	e	5F1(13.5-)e	2689.54	28	11.09	-2.82048	18890.8
1	16270.1	17.5	[5-3]R1e(13.5)		16265.6	0.5422	17.5	OH(5-3)R11(13.5-)	16265.6	0	-0.000647555	14.5	e	5F1(14.5+)e	3092.28	30	9.88267	-2.82978	19293.6
1	16270.2	17.5	[5-3]R1f(13.5)		16265.8	0.5422	17.5	OH(5-3)R11(13.5+)	16265.8	0	0.00133044	14.5	f	5F1(14.5-)f	3098.44	30	9.87902	-2.82941	19299.8
1	16303.9	12.5	[5-3]R1f(14.5)		16299.5	0.5433	12.5	OH(5-3)R11(14.5-)	16299.5	0	0.0012982	15.5	f	5F1(15.5+)f	3527.6	32	8.70365	-3.10375	19728.9
1	16303.5	12.5	[5-3]R1e(14.5)		16299.1	0.5433	12.5	OH(5-3)R11(14.5+)	16299.1	0	0.000207032	15.5	e	5F1(15.5-)e	3520.65	32	8.70729	-3.10417	19722
1	16345.9	11	[5-3]R1e(15.5)		16341.4	0.5447	11	OH(5-3)R11(15.5-)	16341.4	0	0.000889292	16.5	e	5F1(16.5+)e	3974.07	34	7.57366	-3.15314	20175.4
1	16346.5	11	[5-3]R1f(15.5)		16342	0.5447	11	OH(5-3)R11(15.5+)	16342	0	0.000673733	16.5	f	5F1(16.5-)f	3981.82	34	7.57006	-3.15267	20183.1
1	16398.2	11.5	[5-3]R1f(16.5)		16393.8	0.5465	11.5	OH(5-3)R11(16.5-)	16393.8	0	-0.00171843	17.5	f	5F1(17.5+)f	4460.5	36	6.48709	-3.01099	20661.8
1	16397.3	11.5	[5-3]R1e(16.5)		16392.8	0.5464	11.5	OH(5-3)R11(16.5+)	16392.8	0	0.00138738	17.5	e	5F1(17.5-)e	4451.93	36	6.49062	-3.01153	20653.2
1	16458.1	6.5	[5-3]R1e(17.5)		16453.6	0.5485	6.5	OH(5-3)R11(17.5-)	16453.6	0	0.00144333	18.5	e	5F1(18.5+)e	4953.57	38	5.46633	-3.46439	21154.9
1	16459.4	6.5	[5-3]R1f(17.5)		16454.9	0.5485	6.5	OH(5-3)R11(17.5+)	16454.9	0	-0.00435247	18.5	f	5F1(18.5-)f	4962.98	38	5.46293	-3.46377	21164.3
1	16530.2	2	[5-3]R1f(18.5)		16525.7	0.5509	2	OH(5-3)R11(18.5-)	16525.7	2	-0.00735463	19.5	f	5F1(19.5+)f	5488.56	40	4.50516	-4.50096	21689.9
1	16528.6	2	[5-3]R1e(18.5)		16524.1	0.5508	2	OH(5-3)R11(18.5+)	16524.1	2	0.00118428	19.5	e	5F1(19.5-)e	5478.31	40	4.50838	-4.50167	21679.6
2	17057.1	130		L	17052.5		130	OH(5-3)R12(00.5+)	17052.4	0	0.109711	1.5		5F1(1.5-)e	6.5e-05	4	0.526999	3.42865	16201.3
2	17013.2	79		L	17008.6		79	OH(5-3)R12(01.5-)	17008.4	0	0.171878	2.5		5F1(2.5+)e	68.9321	6	0.293504	3.11041	16270.2
2	16990.3	36		L	16985.6		36	OH(5-3)R12(02.5+)	16985.7	0	-0.0443522	3.5		5F1(3.5-)e	165.924	8	0.168947	2.5891	16367.2
1	16553.7	650	[5-3]R2f(0.5)		16549.2	0.5516	650	OH(5-3)R22(00.5-)	16549.2	0	-0.000187026	1.5	f	5F2(1.5+)f	178.385	4	18.1724	2.19078	16379.7
1	16553.9	650	[5-3]R2e(0.5)		16549.4	0.5516	650	OH(5-3)R22(00.5+)	16549.4	0	-0.000437518	1.5	e	5F2(1.5-)e	178.18	4	18.1669	2.19108	16379.5
1	16479.1	675	[5-3]R2e(1.5)		16474.6	0.5492	675	OH(5-3)R22(01.5-)	16474.6	0	0.0010139	2.5	e	5F2(2.5+)e	259.397	6	20.6965	1.69299	16460.7
1	16479.1	675	[5-3]R2f(1.5)		16474.6	0.5492	675	OH(5-3)R22(01.5+)	16474.6	0	-3.31052e-05	2.5	f	5F2(2.5-)f	259.625	6	20.704	1.69263	16460.9
1	16414.8	395	[5-3]R2f(2.5)		16410.3	0.547	395	OH(5-3)R22(02.5-)	16410.3	0	-0.000792189	3.5	f	5F2(3.5+)f	372.521	8	20.9798	0.855886	16573.8
1	16414.6	395	[5-3]R2e(2.5)		16410.2	0.547	395	OH(5-3)R22(02.5+)	16410.2	0	-0.000206647	3.5	e	5F2(3.5-)e	372.342	8	20.9721	0.856252	16573.6
1	16360.2	160	[5-3]R2e(3.5)		16355.7	0.5452	160	OH(5-3)R22(03.5-)	16355.7	0	0.00070828	4.5	e	5F2(4.5+)e	516.45	10	20.4808	-0.2469	16717.8
1	16360.6	160	[5-3]R2f(3.5)		16356.1	0.5452	160	OH(5-3)R22(03.5+)	16356.1	0	-0.000792927	4.5	f	5F2(4.5-)f	516.504	10	20.488	-0.247248	16717.8
1	16315.8	67.5	[5-3]R2f(4.5)		16311.3	0.5437	67.5	OH(5-3)R22(04.5-)	16311.3	0	-0.000821803	5.5	f	5F2(5.5+)f	691.028	12	19.6401	-1.25035	16892.3
1	16315.3	67.5	[5-3]R2e(4.5)		16310.8	0.5437	67.5	OH(5-3)R22(04.5+)	16310.8	0	0.00038063	5.5	e	5F2(5.5-)e	691.17	12	19.6337	-1.25003	16892.5
1	16279.4	35	[5-3]R2e(5.5)		16275	0.5425	35	OH(5-3)R22(05.5-)	16275	0	0.000474052	6.5	e	5F2(6.5+)e	895.983	14	18.5946	-2.00658	17097.3
1	16280	35	[5-3]R2f(5.5)		16275.6	0.5425	35	OH(5-3)R22(05.5+)	16275.6	0	-0.00109633	6.5	f	5F2(6.5-)f	895.577	14	18.6002	-2.00688	17096.9
1	16253	24.5	[5-3]R2f(6.5)		16248.6	0.5416	24.5	OH(5-3)R22(06.5-)	16248.6	0	-0.00146153	7.5	f	5F2(7.5+)f	1129.66	16	17.4487	-2.43318	17331
1	16252.4	24.5	[5-3]R2e(6.5)		16248	0.5416	24.5	OH(5-3)R22(06.5+)	16248	0	0.000597187	7.5	e	5F2(7.5-)e	1130.39	16	17.4438	-2.4329	17331.7
1	16234	22.5	[5-3]R2e(7.5)		16229.6	0.541	22.5	OH(5-3)R22(07.5-)	16229.6	0	0.00072023	8.5	e	5F2(8.5+)e	1393.91	18	16.2278	-2.56358	17595.2
1	16234.7	22.5	[5-3]R2f(7.5)		16230.2	0.541	22.5	OH(5-3)R22(07.5+)	16230.2	0	-0.00144258	8.5	f	5F2(8.5-)f	1392.79	18	16.232	-2.56384	17594.1
1	16224.8	20.5	[5-3]R2f(8.5)		16220.4	0.5407	20.5	OH(5-3)R22(08.5-)	16220.4	0	-0.000764237	9.5	f	5F2(9.5+)f	1684.5	20	14.9797	-2.682	17885.8
1	16224.2	20.5	[5-3]R2e(8.5)		16219.7	0.5407	20.5	OH(5-3)R22(08.5+)	16219.7	0	0.000925815	9.5	e	5F2(9.5-)e	1686.05	20	14.9759	-2.68175	17887.4
1	16222.8	22.5	[5-3]R2e(9.5)		16218.4	0.5406	22.5	OH(5-3)R22(09.5-)	16218.4	0	0.000836103	10.5	e	5F2(10.5+)e	2006.32	22	13.7094	-2.59561	18207.6
1	16223.4	22.5	[5-3]R2f(9.5)		16219	0.5406	22.5	OH(5-3)R22(09.5+)	16219	0	-0.000886956	10.5	f	5F2(10.5-)f	2004.28	22	13.7129	-2.59586	18205.6
1	16230.5	20.5	[5-3]R2f(10.5)		16226.1	0.5409	20.5	OH(5-3)R22(10.5-)	16226.1	0	-0.000899442	11.5	f	5F2(11.5+)f	2351.62	24	12.4474	-2.67914	18552.9
1	16230	20.5	[5-3]R2e(10.5)		16225.5	0.5409	20.5	OH(5-3)R22(10.5+)	16225.5	0	-0.000125864	11.5	e	5F2(11.5-)e	2354.19	24	12.4442	-2.67888	18555.5
1	16245.7	18	[5-3]R2e(11.5)		16241.3	0.5414	18	OH(5-3)R22(11.5-)	16241.3	0	-0.000156356	12.5	e	5F2(12.5+)e	2729.13	26	11.1934	-2.78305	18930.4
1	16246.2	18	[5-3]R2f(11.5)		16241.7	0.5414	18	OH(5-3)R22(11.5+)	16241.7	0	-0.00106702	12.5	f	5F2(12.5-)f	2726	26	11.1965	-2.78333	18927.3
1	16270.5	17.5	[5-3]R2f(12.5)		16266	0.5422	17.5	OH(5-3)R22(12.5-)	16266	0	-0.000855472	13.5	f	5F2(13.5+)f	3126.84	28	9.97116	-2.7697	19328.1
1	16270.1	17.5	[5-3]R2e(12.5)		16265.7	0.5422	17.5	OH(5-3)R22(12.5+)	16265.7	0	-0.000946526	13.5	e	5F2(13.5-)e	3130.58	28	9.96819	-2.7694	19331.9
1	16303.4	12.5	[5-3]R2e(13.5)		16298.9	0.5433	12.5	OH(5-3)R22(13.5-)	16298.9	0	-0.00200866	14.5	e	5F2(14.5+)e	3557.94	30	8.77847	-3.04777	19759.2
1	16303.6	12.5	[5-3]R2f(13.5)		16299.1	0.5433	12.5	OH(5-3)R22(13.5+)	16299.1	0	-0.00131755	14.5	f	5F2(14.5-)f	3553.56	30	8.78136	-3.0481	19754.9
1	16345.6	11	[5-3]R2f(14.5)		16341.2	0.5447	11	OH(5-3)R22(14.5-)	16341.2	0	-0.0012072	15.5	f	5F2(15.5+)f	4005.54	32	7.63598	-3.10071	20206.8
1	16345.6	11	[5-3]R2e(14.5)		16341.2	0.5447	11	OH(5-3)R22(14.5+)	16341.2	0	-0.00369218	15.5	e	5F2(15.5-)e	4010.59	32	7.63316	-3.10034	20211.9
1	16397.1	11.5	[5-3]R2e(15.5)		16392.6	0.5464	11.5	OH(5-3)R22(15.5-)	16392.6	0	-0.00643348	16.5	e	5F2(16.5+)e	4487.87	34	6.54045	-2.96202	20689.2
1	16396.9	11.5	[5-3]R2f(15.5)		16392.4	0.5464	11.5	OH(5-3)R22(15.5+)	16392.4	0	-0.00125025	16.5	f	5F2(16.5-)f	4482.13	34	6.5432	-2.96244	20683.4
1	16457.5	6.5	[5-3]R2f(16.5)		16453	0.5484	6.5	OH(5-3)R22(16.5-)	16453	0	-0.00235299	17.5	f	5F2(17.5+)f	4982.65	36	5.51071	-3.41841	21184
1	16458	6.5	[5-3]R2e(16.5)		16453.5	0.5484	6.5	OH(5-3)R22(16.5+)	16453.5	0	-0.00990622	17.5	e	5F2(17.5-)e	4989.09	36	5.50806	-3.41793	21190.4
1	16528.6	2	[5-3]R2e(17.5)		16524.1	0.5508	2	OH(5-3)R22(17.5-)	16524.1	2	-0.0139205	18.5	e	5F2(18.5+)e	5513.55	38	4.54324	-4.45808	21714.9
1	16527.9	2	[5-3]R2f(17.5)		16523.4	0.5508	2	OH(5-3)R22(17.5+)	16523.4	2	-0.00254796	18.5	f	5F2(18.5-)f	5506.39	38	4.54576	-4.45863	21707.7
1	11538.9	446.5	[6-3]P1f(2.5)		11535.7	0.3845	446.5	OH(6-3)P11(02.5-)	11535.7	0	-0.00100181	1.5	f	6F1(1.5+)f	0.031805	4	5.44646	3.02018	18951.9
1	11538.7	446.5	[6-3]P1e(2.5)		11535.5	0.3845	446.5	OH(6-3)P11(02.5+)	11535.5	0	-0.00116289	1.5	e	6F1(1.5-)e	4.9e-05	4	5.44625	3.02022	18951.9
1	11591.5	475	[6-3]P1e(3.5)		11588.4	0.3863	475	OH(6-3)P11(03.5-)	11588.4	0	-0.00060458	2.5	e	6F1(2.5+)e	65.9375	6	6.66336	2.47493	19017.8
1	11591.8	475	[6-3]P1f(3.5)		11588.7	0.3863	475	OH(6-3)P11(03.5+)	11588.7	0	-0.00120245	2.5	f	6F1(2.5-)f	66.0559	6	6.66347	2.47492	19017.9
1	11651	385	[6-3]P1f(4.5)		11647.8	0.3883	385	OH(6-3)P11(04.5-)	11647.8	0	-0.00133778	3.5	f	6F1(3.5+)f	158.926	8	7.18012	1.90249	19110.8
1	11650.5	385	[6-3]P1e(4.5)		11647.3	0.3882	385	OH(6-3)P11(04.5+)	11647.3	0	-0.000329553	3.5	e	6F1(3.5-)e	158.655	8	7.18036	1.90245	19110.5
1	11715.8	235	[6-3]P1e(5.5)		11712.6	0.3904	235	OH(6-3)P11(05.5-)	11712.6	0	-0.00152393	4.5	e	6F1(4.5+)e	278.379	10	7.49061	1.14335	19230.2
1	11716.5	235	[6-3]P1f(5.5)		11713.3	0.3904	235	OH(6-3)P11(05.5+)	11713.3	0	-0.000214837	4.5	f	6F1(4.5-)f	278.873	10	7.48989	1.14345	19230.7
1	11788.5	105	[6-3]P1f(6.5)		11785.3	0.3928	105	OH(6-3)P11(06.5-)	11785.3	0	-0.0013022	5.5	f	6F1(5.5+)f	426.034	12	7.716	0.125758	19377.9
1	11787.6	105	[6-3]P1e(6.5)		11784.3	0.3928	105	OH(6-3)P11(06.5+)	11784.3	0	-0.00133428	5.5	e	6F1(5.5-)e	425.25	12	7.71725	0.125595	19377.1
1	11865.9	43.5	[6-3]P1e(7.5)		11862.7	0.3954	43.5	OH(6-3)P11(07.5-)	11862.7	0	-0.00185645	6.5	e	6F1(6.5+)e	599.308	14	7.90122	-0.933314	19551.2
1	11867.1	43.5	[6-3]P1f(7.5)		11863.8	0.3955	43.5	OH(6-3)P11(07.5+)	11863.8	0	5.11001e-05	6.5	f	6F1(6.5-)f	600.445	14	7.8994	-0.933083	19552.3
1	11952.4	22.5	[6-3]P1f(8.5)		11949.2	0.3983	22.5	OH(6-3)P11(08.5-)	11949.2	0	0.000305854	7.5	f	6F1(7.5+)f	802.044	16	8.05629	-1.74553	19753.9
1	11951	22.5	[6-3]P1e(8.5)		11947.7	0.3983	22.5	OH(6-3)P11(08.5+)	11947.7	0	-0.00189177	7.5	e	6F1(7.5-)e	800.496	16	8.0587	-1.74583	19752.4
1	12043	17.5	[6-3]P1e(9.5)		12039.7	0.4013	17.5	OH(6-3)P11(09.5-)	12039.7	0	-0.00152478	8.5	e	6F1(8.5+)e	1028.67	18	8.1969	-2.13193	19980.5
1	12044.7	17.5	[6-3]P1f(9.5)		12041.4	0.4014	17.5	OH(6-3)P11(09.5+)	12041.4	0	-2.2845e-05	8.5	f	6F1(8.5-)f	1030.68	18	8.19389	-2.13156	19982.5
2	12142	19			12138.7	0.4046	19	OH(6-3)P11(10.5+)	12138.7	0	0.0323659	9.5	e	6F1(9.5-)e	1283.6	20	8.31934	-2.16988	20235.5
2	12248.4	20			12245	0.4082	20	OH(6-3)P11(11.5-)	12245	0	0.0520136	10.5	e	6F1(10.5+)e	1565	22	8.42785	-2.22685	20516.9
2	12250.5	14			12247.1	0.4082	14	OH(6-3)P11(11.5+)	12247.3	0	-0.131694	10.5	f	6F1(10.5-)f	1568.09	22	8.42354	-2.58302	20519.9
1	12364.8	19	[6-3]P1f(12.5)		12361.5	0.412	19	OH(6-3)P11(12.5-)	12361.5	0	0.00131094	11.5	f	6F1(11.5+)f	1876.21	24	8.51841	-2.37585	20828.1
1	12362.2	19	[6-3]P1e(12.5)		12358.8	0.412	19	OH(6-3)P11(12.5+)	12358.8	0	-0.00173797	11.5	e	6F1(11.5-)e	1872.53	24	8.52342	-2.37643	20824.4
2	12617.2	13			12613.7	0.4205	13	OH(6-3)P11(14.5-)	12613.7	0	0.0277352	13.5	f	6F1(13.5+)f	2569.27	28	8.67171	-2.92732	21521.1
2	12613.8	13			12610.4	0.4203	13	OH(6-3)P11(14.5+)	12610.3	0	0.023549	13.5	e	6F1(13.5-)e	2564.29	28	8.67824	-2.92807	21516.1
2	12899.4	14			12895.9	0.4299	14	OH(6-3)P11(16.5+)	12895.9	0	-0.0223641	15.5	e	6F1(15.5-)e	3355.08	32	8.78798	-3.00006	22306.9
1	13056.1	10.5	[6-3]P1e(17.5)		13052.5	0.4351	10.5	OH(6-3)P11(17.5-)	13052.5	0	-0.000438033	16.5	e	6F1(16.5+)e	3786.24	34	8.82703	-3.3528	22738.1
1	13060.8	10.5	[6-3]P1f(17.5)		13057.3	0.4352	10.5	OH(6-3)P11(17.5+)	13057.3	0	0.00112402	16.5	f	6F1(16.5-)f	3793.35	34	8.8179	-3.35177	22745.2
1	13227.9	11.5	[6-3]P1f(18.5)		13224.3	0.4408	11.5	OH(6-3)P11(18.5-)	13224.3	0	-0.0013267	17.5	f	6F1(17.5+)f	4248.27	36	8.84632	-3.32117	23200.1
1	13222.6	11.5	[6-3]P1e(18.5)		13219	0.4406	11.5	OH(6-3)P11(18.5+)	13219	0	-0.000866341	17.5	e	6F1(17.5-)e	4240.41	36	8.85639	-3.32231	23192.3
1	11565.3	24	[6-3]P2f(2.5)		11562.1	0.3854	24	OH(6-3)P22(02.5-)	11562.1	1	0.000109396	1.5	f	6F2(1.5+)f	176.48	4	8.03861	-0.292497	19128.3
1	11565.2	24	[6-3]P2e(2.5)		11562	0.3854	24	OH(6-3)P22(02.5+)	11562	1	-0.000339987	1.5	e	6F2(1.5-)e	176.291	4	8.03625	-0.292203	19128.1
1	11627.9	157.5	[6-3]P2e(3.5)		11624.7	0.3875	157.5	OH(6-3)P22(03.5-)	11624.7	0	0.000393355	2.5	e	6F2(2.5+)e	253.538	6	7.91024	1.19951	19205.4
1	11627.8	157.5	[6-3]P2f(3.5)		11624.6	0.3875	157.5	OH(6-3)P22(03.5+)	11624.6	0	-8.85602e-05	2.5	f	6F2(2.5-)f	253.752	6	7.91281	1.19918	19205.6
1	11696.3	102.5	[6-3]P2f(4.5)		11693.1	0.3898	102.5	OH(6-3)P22(04.5-)	11693.1	0	-0.000809118	3.5	f	6F2(3.5+)f	361.177	8	7.93059	0.479694	19313
1	11696.4	102.5	[6-3]P2e(4.5)		11693.2	0.3898	102.5	OH(6-3)P22(04.5+)	11693.2	0	-0.000503924	3.5	e	6F2(3.5-)e	361.006	8	7.92808	0.48001	19312.9
1	11771	53	[6-3]P2e(5.5)		11767.8	0.3923	53	OH(6-3)P22(05.5-)	11767.8	0	-3.12493e-05	4.5	e	6F2(4.5+)e	498.172	10	8.00201	-0.411986	19450
1	11770.6	53	[6-3]P2f(5.5)		11767.4	0.3922	53	OH(6-3)P22(05.5+)	11767.4	0	-0.000597394	4.5	f	6F2(4.5-)f	498.231	10	8.00439	-0.412284	19450.1
1	11851.2	23	[6-3]P2f(6.5)		11847.9	0.3949	23	OH(6-3)P22(06.5-)	11847.9	0	-4.61912e-05	5.5	f	6F2(5.5+)f	664.398	12	8.10063	-1.44135	19616.3
1	11851.7	23	[6-3]P2e(6.5)		11848.5	0.3949	23	OH(6-3)P22(06.5+)	11848.5	0	8.95049e-05	5.5	e	6F2(5.5-)e	664.519	12	8.09831	-1.44107	19616.4
1	11938.8	16.5	[6-3]P2e(7.5)		11935.5	0.3978	16.5	OH(6-3)P22(07.5-)	11935.5	0	4.32024e-05	6.5	e	6F2(6.5+)e	859.543	14	8.2017	-1.94004	19811.4
1	11938	16.5	[6-3]P2f(7.5)		11934.8	0.3978	16.5	OH(6-3)P22(07.5+)	11934.8	0	9.65143e-05	6.5	f	6F2(6.5-)f	859.18	14	8.20406	-1.94033	19811
2	12239	16			12235.7	0.4079	16	OH(6-3)P22(10.5-)	12235.7	0	-0.0125601	9.5	f	6F2(9.5+)f	1610.42	20	8.49682	-2.36284	20562.3
2	12608.9	5			12605.5	0.4202	5	OH(6-3)P22(13.5-)	12605.4	2	0.0178055	12.5	e	6F2(12.5+)e	2604.61	26	8.71327	-3.81351	21556.5
2	12606.6	14			12603.1	0.4201	14	OH(6-3)P22(13.5+)	12603.2	0	-0.0450844	12.5	f	6F2(12.5-)f	2601.73	26	8.71784	-2.78441	21553.6
2	12893.3	14			12889.8	0.4297	14	OH(6-3)P22(15.5+)	12889.7	0	0.0928828	14.5	f	6F2(14.5-)f	3388.85	30	8.81705	-2.93883	22340.7
1	13050.3	11	[6-3]P2f(16.5)		13046.7	0.4349	11	OH(6-3)P22(16.5-)	13046.7	0	0.000578667	15.5	f	6F2(15.5+)f	3818.51	32	8.85224	-3.24851	22770.4
1	13053.7	11	[6-3]P2e(16.5)		13050.1	0.435	11	OH(6-3)P22(16.5+)	13050.1	0	-0.00351654	15.5	e	6F2(15.5-)e	3823.15	32	8.84569	-3.24777	22775
1	13220.9	8.5	[6-3]P2e(17.5)		13217.3	0.4406	8.5	OH(6-3)P22(17.5-)	13217.3	0	-0.0064796	16.5	e	6F2(16.5+)e	4276.63	34	8.87106	-3.56909	23228.5
1	13217.2	8.5	[6-3]P2f(17.5)		13213.6	0.4405	8.5	OH(6-3)P22(17.5+)	13213.6	0	-0.00077915	16.5	f	6F2(16.5-)f	4271.37	34	8.87837	-3.56991	23223.2
1	11439.9	551.5	[6-3]Q1f(1.5)		11436.8	0.3812	551.5	OH(6-3)Q11(01.5-)	11436.8	0	-0.000761038	1.5	f	6F1(1.5+)f	0.031764	4	7.2952	2.93913	18951.9
1	11440	551.5	[6-3]Q1e(1.5)		11436.9	0.3812	551.5	OH(6-3)Q11(01.5+)	11436.9	0	-0.000740696	1.5	e	6F1(1.5-)e	-2.3e-05	4	7.29577	2.93905	18951.9
1	11451.8	191.5	[6-3]Q1e(2.5)		11448.7	0.3816	191.5	OH(6-3)Q11(02.5-)	11448.7	0	-0.000324414	2.5	e	6F1(2.5+)e	65.9375	6	2.99052	2.36768	19017.8
1	11451.4	191.5	[6-3]Q1f(2.5)		11448.3	0.3816	191.5	OH(6-3)Q11(02.5+)	11448.3	0	-0.000222354	2.5	f	6F1(2.5-)f	66.0559	6	2.98981	2.36792	19017.9
1	11467.9	14	[6-3]Q1f(3.5)		11464.8	0.3822	14	OH(6-3)Q11(03.5-)	11464.8	2	-0.000460192	3.5	f	6F1(3.5+)f	158.926	8	1.57891	0.102883	19110.8
1	11468.7	14	[6-3]Q1e(3.5)		11465.6	0.3822	14	OH(6-3)Q11(03.5+)	11465.6	2	-0.00102459	3.5	e	6F1(3.5-)e	158.655	8	1.57958	0.102455	19110.5
2	11683.2	15		L	11680	0.3893	15	OH(6-3)Q12(01.5+)	11680.1	0	-0.101565	1.5		6F1(1.5-)e	3.5e-05	4	0.10738	2.85999	18951.9
1	11447	21	[6-3]Q2f(1.5)		11443.8	0.3815	21	OH(6-3)Q22(01.5-)	11443.8	0	-0.00090405	1.5	f	6F2(1.5+)f	176.481	4	0.915167	1.74688	19128.3
1	11447.5	21	[6-3]Q2e(1.5)		11444.4	0.3815	21	OH(6-3)Q22(01.5+)	11444.4	0	0.000862467	1.5	e	6F2(1.5-)e	176.291	4	0.915161	1.74688	19128.1
1	11354.3	85	[6-3]R1e(1.5)		11351.2	0.3784	85	OH(6-3)R11(01.5-)	11351.2	1	-0.000884155	2.5	e	6F1(2.5+)e	65.9375	6	3.09438	1.5213	19017.8
1	11354.2	85	[6-3]R1f(1.5)		11351.1	0.3784	85	OH(6-3)R11(01.5+)	11351.1	1	-0.000931422	2.5	f	6F1(2.5-)f	66.0558	6	3.09398	1.52143	19017.9
1	11331.1	171	[6-3]R1f(2.5)		11328	0.3776	171	OH(6-3)R11(02.5-)	11328	0	-0.00120516	3.5	f	6F1(3.5+)f	158.926	8	3.97592	1.68197	19110.8
1	11331.3	171	[6-3]R1e(2.5)		11328.2	0.3776	171	OH(6-3)R11(02.5+)	11328.2	0	-0.0013033	3.5	e	6F1(3.5-)e	158.655	8	3.97671	1.68177	19110.5
1	11312.9	133.5	[6-3]R1e(3.5)		11309.8	0.377	133.5	OH(6-3)R11(03.5-)	11309.8	0	-0.00136471	4.5	e	6F1(4.5+)e	278.378	10	4.25724	1.1429	19230.2
1	11312.8	133.5	[6-3]R1f(3.5)		11309.7	0.377	133.5	OH(6-3)R11(03.5+)	11309.7	0	-0.000634581	4.5	f	6F1(4.5-)f	278.873	10	4.2562	1.14314	19230.7
1	11299.4	33.5	[6-3]R1f(4.5)		11296.3	0.3765	33.5	OH(6-3)R11(04.5-)	11296.3	0	0.000170973	5.5	f	6F1(5.5+)f	426.034	12	4.29893	-0.431728	19377.9
1	11299.5	33.5	[6-3]R1e(4.5)		11296.4	0.3765	33.5	OH(6-3)R11(04.5+)	11296.4	0	-0.00112767	5.5	e	6F1(5.5-)e	425.25	12	4.30007	-0.431992	19377.1
1	11291.3	7	[6-3]R1e(5.5)		11288.2	0.3763	7	OH(6-3)R11(05.5-)	11288.2	3	-0.0011527	6.5	e	6F1(6.5+)e	599.308	14	4.22806	-2.13489	19551.2
1	11291.1	7	[6-3]R1f(5.5)		11288	0.3763	7	OH(6-3)R11(05.5+)	11288	3	-0.000120382	6.5	f	6F1(6.5-)f	600.445	14	4.22691	-2.13462	19552.3
1	11288.1	8.5	[6-3]R1f(6.5)		11285.1	0.3762	8.5	OH(6-3)R11(06.5-)	11285.1	0	-0.000260124	7.5	f	6F1(7.5+)f	802.044	16	4.09215	-2.04159	19753.9
1	11288.3	8.5	[6-3]R1e(6.5)		11285.2	0.3762	8.5	OH(6-3)R11(06.5+)	11285.2	0	-0.000376474	7.5	e	6F1(7.5-)e	800.496	16	4.09328	-2.04187	19752.4
1	11290.7	7	[6-3]R1e(7.5)		11287.6	0.3763	7	OH(6-3)R11(07.5-)	11287.6	0	-0.000837973	8.5	e	6F1(8.5+)e	1028.67	18	3.92137	-2.3109	19980.5
1	11290.6	7	[6-3]R1f(7.5)		11287.5	0.3763	7	OH(6-3)R11(07.5+)	11287.5	0	-0.000296648	8.5	f	6F1(8.5-)f	1030.68	18	3.92026	-2.31062	19982.5
2	11610.1	18		L	11607		18	OH(6-3)R12(00.5+)	11606.9	0	0.116888	1.5		6F1(1.5-)e	6.6e-05	4	0.100244	3.11108	18951.9
1	11346.9	16.5	[6-3]R2e(1.5)		11343.8	0.3781	16.5	OH(6-3)R22(01.5-)	11343.8	1	-0.00047384	2.5	e	6F2(2.5+)e	253.538	6	4.42836	-0.476428	19205.4
1	11346.9	16.5	[6-3]R2f(1.5)		11343.8	0.3781	16.5	OH(6-3)R22(01.5+)	11343.8	1	-0.000625626	2.5	f	6F2(2.5-)f	253.752	6	4.42969	-0.476729	19205.6
1	11323.4	43	[6-3]R2f(2.5)		11320.3	0.3773	43	OH(6-3)R22(02.5-)	11320.3	0	-0.000949062	3.5	f	6F2(3.5+)f	361.177	8	4.53746	0.16939	19313
1	11323.3	43	[6-3]R2e(2.5)		11320.2	0.3773	43	OH(6-3)R22(02.5+)	11320.2	0	6.63637e-05	3.5	e	6F2(3.5-)e	361.006	8	4.53606	0.1697	19312.9
1	11306.3	31	[6-3]R2e(3.5)		11303.2	0.3768	31	OH(6-3)R22(03.5-)	11303.2	0	0.000218841	4.5	e	6F2(4.5+)e	498.172	10	4.48238	-0.368753	19450
1	11306.4	31	[6-3]R2f(3.5)		11303.3	0.3768	31	OH(6-3)R22(03.5+)	11303.3	0	-0.000113949	4.5	f	6F2(4.5-)f	498.231	10	4.48373	-0.369053	19450.1
1	11295.6	5.5	[6-3]R2f(4.5)		11292.6	0.3764	5.5	OH(6-3)R22(04.5-)	11292.6	3	-0.000174061	5.5	f	6F2(5.5+)f	664.398	12	4.35459	-2.25139	19616.3
1	11295.4	5.5	[6-3]R2e(4.5)		11292.4	0.3764	5.5	OH(6-3)R22(04.5+)	11292.4	3	0.00055124	5.5	e	6F2(5.5-)e	664.519	12	4.35334	-2.2511	19616.4
1	11290.7	7	[6-3]R2e(5.5)		11287.6	0.3763	7	OH(6-3)R22(05.5-)	11287.6	0	0.000352568	6.5	e	6F2(6.5+)e	859.543	14	4.18297	-2.12417	19811.4
1	11290.9	7	[6-3]R2f(5.5)		11287.9	0.3763	7	OH(6-3)R22(05.5+)	11287.9	0	-0.0012021	6.5	f	6F2(6.5-)f	859.18	14	4.18411	-2.12444	19811
1	11292.2	6	[6-3]R2f(6.5)		11289.1	0.3763	6	OH(6-3)R22(06.5-)	11289.1	0	4.39877e-05	7.5	f	6F2(7.5+)f	1082.1	16	3.98886	-2.36433	20034
1	11292	6	[6-3]R2e(6.5)		11288.9	0.3763	6	OH(6-3)R22(06.5+)	11288.9	0	0.000166013	7.5	e	6F2(7.5-)e	1082.76	16	3.98781	-2.36407	20034.6
1	17880.5	3600	[6-4]P1f(2.5)		17875.6	0.5959	3600	OH(6-4)P11(02.5-)	17875.6	0	-0.00189702	1.5	f	6F1(1.5+)f	0.031792	4	34.9736	3.2478	18951.9
1	17880.1	3600	[6-4]P1e(2.5)		17875.2	0.5958	3600	OH(6-4)P11(02.5+)	17875.2	0	-0.00188482	1.5	e	6F1(1.5-)e	5.6e-05	4	34.9732	3.24781	18951.9
1	17993.6	3550	[6-4]P1e(3.5)		17988.7	0.5996	3550	OH(6-4)P11(03.5-)	17988.7	0	-0.00176417	2.5	e	6F1(2.5+)e	65.9375	6	43.0707	2.6201	19017.8
1	17994.3	3550	[6-4]P1f(3.5)		17989.4	0.5996	3550	OH(6-4)P11(03.5+)	17989.4	0	-0.0020317	2.5	f	6F1(2.5-)f	66.0558	6	43.0697	2.62012	19017.9
1	19774.2	48.5	[6-4]P1e(13.5)		19768.8	0.659	48.5	OH(6-4)P11(13.5-)	19768.8	1	-0.00117287	12.5	e	6F1(12.5+)e	2205.78	26	57.3459	-3.42563	21157.6
1	19780.1	48.5	[6-4]P1f(13.5)		19774.7	0.6592	48.5	OH(6-4)P11(13.5+)	19774.7	1	0.00143967	12.5	f	6F1(12.5-)f	2210.09	26	57.2983	-3.4248	21161.9
1	20291.9	58	[6-4]P1e(15.5)		20286.3	0.6762	58	OH(6-4)P11(15.5-)	20286.3	0	0.000248619	14.5	e	6F1(14.5+)e	2947.57	30	58.1437	-3.40367	21899.4
1	20299.3	58	[6-4]P1f(15.5)		20293.8	0.6765	58	OH(6-4)P11(15.5+)	20293.8	0	0.00148674	14.5	f	6F1(14.5-)f	2953.24	30	58.0834	-3.40263	21905.1
1	20583.3	45	[6-4]P1f(16.5)		20577.7	0.6859	45	OH(6-4)P11(16.5-)	20577.7	0	0.000647665	15.5	f	6F1(15.5+)f	3361.46	32	58.3007	-3.72469	22313.3
1	20575	45	[6-4]P1e(16.5)		20569.4	0.6856	45	OH(6-4)P11(16.5+)	20569.4	0	0.000952095	15.5	e	6F1(15.5-)e	3355.08	32	58.3677	-3.72584	22306.9
1	20875.5	43.5	[6-4]P1e(17.5)		20869.8	0.6957	43.5	OH(6-4)P11(17.5-)	20869.8	0	0.000632532	16.5	e	6F1(16.5+)e	3786.24	34	58.4744	-3.82219	22738.1
1	20884.7	43.5	[6-4]P1f(17.5)		20879	0.696	43.5	OH(6-4)P11(17.5+)	20879	0	-0.00280279	16.5	f	6F1(16.5-)f	3793.35	34	58.4005	-3.82092	22745.2
1	21204.6	36	[6-4]P1f(18.5)		21198.8	0.7066	36	OH(6-4)P11(18.5-)	21198.8	0	-0.00767242	17.5	f	6F1(17.5+)f	4248.27	36	58.3824	-4.06702	23200.1
1	21194.4	36	[6-4]P1e(18.5)		21188.6	0.7063	36	OH(6-4)P11(18.5+)	21188.6	0	-0.00112727	17.5	e	6F1(17.5-)e	4240.41	36	58.4634	-4.0684	23192.3
2	17333.7	29		L	17328.9		29	OH(6-4)P21(02.5+)	17329	0	-0.0698544	1.5		6F2(1.5-)e	176.291	4	0.617651	1.76969	19128.1
1	17811.3	135	[6-4]P2e(1.5)		17806.5	0.5935	135	OH(6-4)P22(01.5-)	17806.5	1	-0.000842165	0.5	e	6F2(0.5+)e	129.738	2	55.0965	0.203042	19081.6
1	17811.7	135	[6-4]P2f(1.5)		17806.8	0.5936	135	OH(6-4)P22(01.5+)	17806.8	1	0.00013987	0.5	f	6F2(0.5-)f	129.849	2	55.1047	0.202893	19081.7
1	18068	221	[6-4]P2e(3.5)		18063.1	0.6021	221	OH(6-4)P22(03.5-)	18063.1	2	-0.000759109	2.5	e	6F2(2.5+)e	253.538	6	51.3079	-0.331441	19205.4
1	18067.9	221	[6-4]P2f(3.5)		18063	0.6021	221	OH(6-4)P22(03.5+)	18063	2	0.000173383	2.5	f	6F2(2.5-)f	253.752	6	51.3216	-0.331709	19205.6
1	19757.9	43	[6-4]P2f(12.5)		19752.6	0.6584	43	OH(6-4)P22(12.5-)	19752.6	0	0.00233512	11.5	f	6F2(11.5+)f	2245.48	24	57.6514	-3.47127	21197.3
1	19761.9	43	[6-4]P2e(12.5)		19756.5	0.6586	43	OH(6-4)P22(12.5+)	19756.5	0	-0.000633082	11.5	e	6F2(11.5-)e	2247.84	24	57.6186	-3.4707	21199.7
1	20278	41	[6-4]P2f(14.5)		20272.5	0.6758	41	OH(6-4)P22(14.5-)	20272.5	0	0.000904016	13.5	f	6F2(13.5+)f	2983.05	28	58.3658	-3.68536	21934.9
1	20283.3	41	[6-4]P2e(14.5)		20277.7	0.6759	41	OH(6-4)P22(14.5+)	20277.7	0	-0.00362815	13.5	e	6F2(13.5-)e	2986.49	28	58.3232	-3.68463	21938.3
1	20863.4	50	[6-4]P2f(16.5)		20857.7	0.6953	50	OH(6-4)P22(16.5-)	20857.7	0	-0.00265259	15.5	f	6F2(15.5+)f	3818.51	32	58.6422	-3.62517	22770.4
1	20870	50	[6-4]P2e(16.5)		20864.3	0.6955	50	OH(6-4)P22(16.5+)	20864.4	0	-0.0130397	15.5	e	6F2(15.5-)e	3823.15	32	58.5888	-3.62426	22775
1	21190.5	41	[6-4]P2e(17.5)		21184.7	0.7062	41	OH(6-4)P22(17.5-)	21184.7	0	-0.0205196	16.5	e	6F2(16.5+)e	4276.63	34	58.5517	-3.8827	23228.5
1	21183	41	[6-4]P2f(17.5)		21177.2	0.7059	41	OH(6-4)P22(17.5+)	21177.2	0	-0.00713529	16.5	f	6F2(16.5-)f	4271.37	34	58.6108	-3.88371	23223.2
1	21522.1	33.5	[6-4]P2f(18.5)		21516.2	0.7172	33.5	OH(6-4)P22(18.5-)	21516.3	0	-0.0152151	17.5	f	6F2(17.5+)f	4746.73	36	58.4644	-4.14039	23698.6
1	21530.4	33.5	[6-4]P2e(18.5)		21524.6	0.7175	33.5	OH(6-4)P22(18.5+)	21524.6	0	-0.0323938	17.5	e	6F2(17.5-)e	4752.64	36	58.3995	-4.13928	23704.5
1	17653.1	4750	[6-4]Q1f(1.5)		17648.3	0.5883	4750	OH(6-4)Q11(01.5-)	17648.3	0	-0.00092825	1.5	f	6F1(1.5+)f	0.031735	4	45.9345	3.25239	18951.9
1	17653.3	4750	[6-4]Q1e(1.5)		17648.5	0.5883	4750	OH(6-4)Q11(01.5+)	17648.5	0	-0.00112664	1.5	e	6F1(1.5-)e	3.6e-05	4	45.9371	3.25233	18951.9
1	17672.2	1750	[6-4]Q1e(2.5)		17667.4	0.5889	1750	OH(6-4)Q11(02.5-)	17667.4	0	-0.00144667	2.5	e	6F1(2.5+)e	65.9375	6	18.8298	2.74017	19017.8
1	17671.4	1750	[6-4]Q1f(2.5)		17666.6	0.5889	1750	OH(6-4)Q11(02.5+)	17666.6	0	-0.00116254	2.5	f	6F1(2.5-)f	66.0559	6	18.8265	2.74035	19017.9
1	17697.5	475	[6-4]Q1f(3.5)		17692.7	0.5898	475	OH(6-4)Q11(03.5-)	17692.7	1	-0.00143643	3.5	f	6F1(3.5+)f	158.926	8	9.93458	1.78785	19110.8
1	17699.4	475	[6-4]Q1e(3.5)		17694.6	0.5898	475	OH(6-4)Q11(03.5+)	17694.6	1	-0.000723521	3.5	e	6F1(3.5-)e	158.655	8	9.9377	1.78754	19110.5
1	17735.2	190	[6-4]Q1e(4.5)		17730.3	0.591	190	OH(6-4)Q11(04.5-)	17730.3	0	-0.00181778	4.5	e	6F1(4.5+)e	278.378	10	5.99794	1.15302	19230.2
1	17731.8	190	[6-4]Q1f(4.5)		17726.9	0.5909	190	OH(6-4)Q11(04.5+)	17726.9	0	-0.000687065	4.5	f	6F1(4.5-)f	278.873	10	5.99532	1.15346	19230.7
1	17774.4	52.5	[6-4]Q1f(5.5)		17769.6	0.5923	52.5	OH(6-4)Q11(05.5-)	17769.6	0	-0.000672084	5.5	f	6F1(5.5+)f	426.034	12	3.94222	0.104162	19377.9
1	17779.9	52.5	[6-4]Q1e(5.5)		17775	0.5925	52.5	OH(6-4)Q11(05.5+)	17775	0	-0.00141906	5.5	e	6F1(5.5-)e	425.25	12	3.94424	0.103649	19377.1
1	17833.7	11.5	[6-4]Q1e(6.5)		17828.8	0.5943	11.5	OH(6-4)Q11(06.5-)	17828.8	1	-0.00238876	6.5	e	6F1(6.5+)e	599.308	14	2.75572	-1.21039	19551.2
1	17825.8	11.5	[6-4]Q1f(6.5)		17820.9	0.594	11.5	OH(6-4)Q11(06.5+)	17820.9	1	-0.000718693	6.5	f	6F1(6.5-)f	600.445	14	2.75426	-1.20986	19552.3
1	17886	6	[6-4]Q1f(7.5)		17881.1	0.596	6	OH(6-4)Q11(07.5-)	17881.1	0	4.43806e-05	7.5	f	6F1(7.5+)f	802.044	16	2.01376	-1.68083	19753.9
1	17896.8	6	[6-4]Q1e(7.5)		17891.9	0.5964	6	OH(6-4)Q11(07.5+)	17891.9	0	-0.00233814	7.5	e	6F1(7.5-)e	800.496	16	2.01475	-1.68132	19752.4
1	17650.2	525	[6-4]Q2e(0.5)		17645.4	0.5882	525	OH(6-4)Q22(00.5-)	17645.4	0	0.000370783	0.5	e	6F2(0.5+)e	129.738	2	26.3108	2.30027	19081.6
1	17649.5	525	[6-4]Q2f(0.5)		17644.7	0.5882	525	OH(6-4)Q22(00.5+)	17644.7	0	-0.00112674	0.5	f	6F2(0.5-)f	129.849	2	26.3141	2.30015	19081.7
1	17664.3	145	[6-4]Q2f(1.5)		17659.4	0.5886	145	OH(6-4)Q22(01.5-)	17659.4	0	-0.00192196	1.5	f	6F2(1.5+)f	176.48	4	5.72717	1.84522	19128.3
1	17665.5	145	[6-4]Q2e(1.5)		17660.7	0.5887	145	OH(6-4)Q22(01.5+)	17660.7	0	0.00103129	1.5	e	6F2(1.5-)e	176.291	4	5.72687	1.84527	19128.1
1	17690.3	65	[6-4]Q2e(2.5)		17685.5	0.5895	65	OH(6-4)Q22(02.5-)	17685.5	0	0.00217008	2.5	e	6F2(2.5+)e	253.538	6	2.74816	1.3717	19205.4
1	17688.9	65	[6-4]Q2f(2.5)		17684.1	0.5895	65	OH(6-4)Q22(02.5+)	17684.1	0	-0.00321421	2.5	f	6F2(2.5-)f	253.752	6	2.74733	1.372	19205.6
1	17723.3	25	[6-4]Q2f(3.5)		17718.5	0.5906	25	OH(6-4)Q22(03.5-)	17718.5	0	-0.00336074	3.5	f	6F2(3.5+)f	361.177	8	1.71801	0.598271	19313
1	17724.4	25	[6-4]Q2e(3.5)		17719.6	0.5907	25	OH(6-4)Q22(03.5+)	17719.6	0	0.0033997	3.5	e	6F2(3.5-)e	361.006	8	1.71957	0.597361	19312.9
1	17767.5	7.5	[6-4]Q2e(4.5)		17762.7	0.5921	7.5	OH(6-4)Q22(04.5-)	17762.7	0	0.00397991	4.5	e	6F2(4.5+)e	498.172	10	1.22288	-0.488892	19450
1	17767.2	7.5	[6-4]Q2f(4.5)		17762.4	0.5921	7.5	OH(6-4)Q22(04.5+)	17762.4	0	-0.00429016	4.5	f	6F2(4.5-)f	498.231	10	1.22082	-0.487204	19450.1
1	17820.6	5	[6-4]Q2f(5.5)		17815.7	0.5939	5	OH(6-4)Q22(05.5-)	17815.7	0	-0.0043625	5.5	f	6F2(5.5+)f	664.398	12	0.930993	-0.803966	19616.3
1	17819.7	5	[6-4]Q2e(5.5)		17814.8	0.5938	5	OH(6-4)Q22(05.5+)	17814.8	0	0.0057524	5.5	e	6F2(5.5-)e	664.519	12	0.933392	-0.806539	19616.4
1	17450.1	1805	[6-4]R1e(1.5)		17445.3	0.5815	1805	OH(6-4)R11(01.5-)	17445.3	0	-0.00064311	2.5	e	6F1(2.5+)e	65.9375	6	18.9932	2.76248	19017.8
1	17449.8	1805	[6-4]R1f(1.5)		17445.1	0.5815	1805	OH(6-4)R11(01.5+)	17445.1	0	-0.000805424	2.5	f	6F1(2.5-)f	66.0559	6	18.991	2.76259	19017.9
1	17386.5	1525	[6-4]R1f(2.5)		17381.8	0.5794	1525	OH(6-4)R11(02.5-)	17381.8	0	-9.60271e-05	3.5	f	6F1(3.5+)f	158.926	8	24.1268	2.06698	19110.8
1	17386.9	1525	[6-4]R1e(2.5)		17382.1	0.5794	1525	OH(6-4)R11(02.5+)	17382.1	0	-0.000763804	3.5	e	6F1(3.5-)e	158.655	8	24.1311	2.06681	19110.5
1	17331.1	845	[6-4]R1e(3.5)		17326.4	0.5775	845	OH(6-4)R11(03.5-)	17326.4	0	-0.000471766	4.5	e	6F1(4.5+)e	278.379	10	25.5077	1.19777	19230.2
1	17330.6	845	[6-4]R1f(3.5)		17325.9	0.5775	845	OH(6-4)R11(03.5+)	17325.9	0	-0.000455139	4.5	f	6F1(4.5-)f	278.873	10	25.5019	1.198	19230.7
1	17282.6	350	[6-4]R1f(4.5)		17277.9	0.5759	350	OH(6-4)R11(04.5-)	17277.9	0	-0.000350437	5.5	f	6F1(5.5+)f	426.034	12	25.3941	0.138508	19377.9
1	17283.2	350	[6-4]R1e(4.5)		17278.4	0.5759	350	OH(6-4)R11(04.5+)	17278.4	0	-0.00086251	5.5	e	6F1(5.5-)e	425.25	12	25.4005	0.138258	19377.1
1	17243.4	92.5	[6-4]R1e(5.5)		17238.6	0.5746	92.5	OH(6-4)R11(05.5-)	17238.6	1	-0.00128833	6.5	e	6F1(6.5+)e	599.308	14	24.5791	-1.31375	19551.2
1	17242.8	92.5	[6-4]R1f(5.5)		17238	0.5746	92.5	OH(6-4)R11(05.5+)	17238	1	0.000669442	6.5	f	6F1(6.5-)f	600.445	14	24.5727	-1.31349	19552.3
1	17211.4	37.5	[6-4]R1f(6.5)		17206.7	0.5736	37.5	OH(6-4)R11(06.5-)	17206.7	1	-0.000259584	7.5	f	6F1(7.5+)f	802.044	16	23.3655	-2.29951	19753.9
1	17212	37.5	[6-4]R1e(6.5)		17207.3	0.5736	37.5	OH(6-4)R11(06.5+)	17207.3	1	-0.00152261	7.5	e	6F1(7.5-)e	800.496	16	23.3718	-2.29978	19752.4
1	17189.3	40	[6-4]R1e(7.5)		17184.6	0.5728	40	OH(6-4)R11(07.5-)	17184.6	0	-0.00166902	8.5	e	6F1(8.5+)e	1028.67	18	21.9419	-2.28989	19980.5
1	17188.7	40	[6-4]R1f(7.5)		17184	0.5728	40	OH(6-4)R11(07.5+)	17184	0	-6.3067e-05	8.5	f	6F1(8.5-)f	1030.68	18	21.9359	-2.28962	19982.5
1	17174.9	40	[6-4]R1f(8.5)		17170.2	0.5723	40	OH(6-4)R11(08.5-)	17170.2	0	0.0010914	9.5	f	6F1(9.5+)f	1286.12	20	20.3756	-2.32119	20238
1	17175.4	40	[6-4]R1e(8.5)		17170.7	0.5724	40	OH(6-4)R11(08.5+)	17170.7	0	-0.00143233	9.5	e	6F1(9.5-)e	1283.6	20	20.3815	-2.32148	20235.5
1	17170.5	36	[6-4]R1e(9.5)		17165.8	0.5722	36	OH(6-4)R11(09.5-)	17165.8	0	-0.00203164	10.5	e	6F1(10.5+)e	1565	22	18.7476	-2.43859	20516.9
1	17170.2	36	[6-4]R1f(9.5)		17165.5	0.5722	36	OH(6-4)R11(09.5+)	17165.5	0	0.00174484	10.5	f	6F1(10.5-)f	1568.09	22	18.7419	-2.43829	20519.9
1	17174.6	24.5	[6-4]R1f(10.5)		17170	0.5723	24.5	OH(6-4)R11(10.5-)	17170	0	0.00145035	11.5	f	6F1(11.5+)f	1876.21	24	17.0735	-2.81691	20828.1
1	17174.8	24.5	[6-4]R1e(10.5)		17170.2	0.5723	24.5	OH(6-4)R11(10.5+)	17170.2	0	-0.00101935	11.5	e	6F1(11.5-)e	1872.53	24	17.0791	-2.81724	20824.4
1	17188.5	25.5	[6-4]R1e(11.5)		17183.8	0.5728	25.5	OH(6-4)R11(11.5-)	17183.8	0	-6.95922e-05	12.5	e	6F1(12.5+)e	2205.78	26	15.4042	-2.75406	21157.6
1	17188.5	25.5	[6-4]R1f(11.5)		17183.8	0.5728	25.5	OH(6-4)R11(11.5+)	17183.8	0	0.00312483	12.5	f	6F1(12.5-)f	2210.09	26	15.3986	-2.75369	21161.9
1	17211.9	14	[6-4]R1f(12.5)		17207.2	0.5736	14	OH(6-4)R11(12.5-)	17207.2	1	0.00236469	13.5	f	6F1(13.5+)f	2569.27	28	13.7392	-3.3134	21521.1
1	17211.7	14	[6-4]R1e(12.5)		17207	0.5736	14	OH(6-4)R11(12.5+)	17207	1	0.000210331	13.5	e	6F1(13.5-)e	2564.29	28	13.7447	-3.3138	21516.1
1	17244.6	19.5	[6-4]R1e(13.5)		17239.9	0.5747	19.5	OH(6-4)R11(13.5-)	17239.9	0	0.000422101	14.5	e	6F1(14.5+)e	2947.57	30	12.1191	-2.92556	21899.4
1	17245.1	19.5	[6-4]R1f(13.5)		17240.4	0.5747	19.5	OH(6-4)R11(13.5+)	17240.4	0	0.00168981	14.5	f	6F1(14.5-)f	2953.24	30	12.1136	-2.92511	21905.1
1	17288.3	12.5	[6-4]R1f(14.5)		17283.6	0.5761	12.5	OH(6-4)R11(14.5-)	17283.6	0	-8.84453e-05	15.5	f	6F1(15.5+)f	3361.46	32	10.5375	-3.29495	22313.3
1	17287.6	12.5	[6-4]R1e(14.5)		17282.9	0.5761	12.5	OH(6-4)R11(14.5+)	17282.9	0	0.00166905	15.5	e	6F1(15.5-)e	3355.08	32	10.5429	-3.29546	22306.9
1	17340.8	12.5	[6-4]R1e(15.5)		17336.1	0.5779	12.5	OH(6-4)R11(15.5-)	17336.1	0	0.00043098	16.5	e	6F1(16.5+)e	3786.24	34	9.03005	-3.20119	22738.1
1	17341.9	12.5	[6-4]R1f(15.5)		17337.2	0.5779	12.5	OH(6-4)R11(15.5+)	17337.2	0	-0.00196644	16.5	f	6F1(16.5-)f	3793.35	34	9.02474	-3.2006	22745.2
1	17406.1	10	[6-4]R1f(16.5)		17401.3	0.58	10	OH(6-4)R11(16.5-)	17401.3	0	-0.00563248	17.5	f	6F1(17.5+)f	4248.27	36	7.58829	-3.30754	23200.1
1	17404.6	10	[6-4]R1e(16.5)		17399.9	0.58	10	OH(6-4)R11(16.5+)	17399.9	0	-0.00041104	17.5	e	6F1(17.5-)e	4240.41	36	7.5934	-3.30821	23192.3
1	17479.4	7.5	[6-4]R1e(17.5)		17474.6	0.5825	7.5	OH(6-4)R11(17.5-)	17474.7	0	-0.00265799	18.5	e	6F1(18.5+)e	4716.94	38	6.24488	-3.45445	23668.8
1	17481.3	7.5	[6-4]R1f(17.5)		17476.5	0.5826	7.5	OH(6-4)R11(17.5+)	17476.5	0	-0.0115483	18.5	f	6F1(18.5-)f	4725.55	38	6.24005	-3.45367	23677.4
1	17567.9	3.5	[6-4]R1f(18.5)		17563.1	0.5854	3.5	OH(6-4)R11(18.5-)	17563.2	1	-0.0193013	19.5	f	6F1(19.5+)f	5224.5	40	4.99166	-4.04388	24176.4
1	17565.6	3.5	[6-4]R1e(18.5)		17560.8	0.5854	3.5	OH(6-4)R11(18.5+)	17560.8	1	-0.00623266	19.5	e	6F1(19.5-)e	5215.12	40	4.99611	-4.04478	24167
1	17505.8	655	[6-4]R2f(0.5)		17501	0.5834	655	OH(6-4)R22(00.5-)	17501	0	-0.00117744	1.5	f	6F2(1.5+)f	176.481	4	23.83	1.9274	19128.3
1	17506	655	[6-4]R2e(0.5)		17501.2	0.5834	655	OH(6-4)R22(00.5+)	17501.2	0	-0.000491624	1.5	e	6F2(1.5-)e	176.291	4	23.8235	1.92767	19128.1
1	17427	660	[6-4]R2e(1.5)		17422.3	0.5807	660	OH(6-4)R22(01.5-)	17422.3	0	0.000304953	2.5	e	6F2(2.5+)e	253.538	6	27.0704	1.40204	19205.4
1	17427.1	660	[6-4]R2f(1.5)		17422.3	0.5807	660	OH(6-4)R22(01.5+)	17422.3	0	-0.000396778	2.5	f	6F2(2.5-)f	253.752	6	27.0794	1.40171	19205.6
1	17359.8	365	[6-4]R2f(2.5)		17355	0.5785	365	OH(6-4)R22(02.5-)	17355	0	0.000167142	3.5	f	6F2(3.5+)f	361.177	8	27.3607	0.511349	19313
1	17359.6	365	[6-4]R2e(2.5)		17354.8	0.5785	365	OH(6-4)R22(02.5+)	17354.8	0	-0.00070887	3.5	e	6F2(3.5-)e	361.006	8	27.3512	0.511694	19312.9
1	17303.2	165	[6-4]R2e(3.5)		17298.5	0.5766	165	OH(6-4)R22(03.5-)	17298.5	0	-0.000144941	4.5	e	6F2(4.5+)e	498.172	10	26.6247	-0.478478	19450
1	17303.5	165	[6-4]R2f(3.5)		17298.8	0.5766	165	OH(6-4)R22(03.5+)	17298.8	0	0.000173824	4.5	f	6F2(4.5-)f	498.231	10	26.6336	-0.478812	19450.1
1	17257.8	105	[6-4]R2f(4.5)		17253.1	0.5751	105	OH(6-4)R22(04.5-)	17253.1	0	0.000517186	5.5	f	6F2(5.5+)f	664.398	12	25.4406	-1.06729	19616.3
1	17257.3	105	[6-4]R2e(4.5)		17252.6	0.5751	105	OH(6-4)R22(04.5+)	17252.6	0	-3.76269e-05	5.5	e	6F2(5.5-)e	664.519	12	25.4326	-1.06698	19616.4
1	17221.7	40.5	[6-4]R2e(5.5)		17217	0.5739	40.5	OH(6-4)R22(05.5-)	17217	0	0.000451911	6.5	e	6F2(6.5+)e	859.543	14	23.9907	-2.11542	19811.4
1	17222.3	40.5	[6-4]R2f(5.5)		17217.6	0.5739	40.5	OH(6-4)R22(05.5+)	17217.6	0	-9.31206e-05	6.5	f	6F2(6.5-)f	859.18	14	23.9979	-2.11572	19811
1	17196.5	27.5	[6-4]R2f(6.5)		17191.8	0.5731	27.5	OH(6-4)R22(06.5-)	17191.8	0	0.000511227	7.5	f	6F2(7.5+)f	1082.1	16	22.412	-2.568	20034
1	17195.9	27.5	[6-4]R2e(6.5)		17191.2	0.573	27.5	OH(6-4)R22(06.5+)	17191.2	0	0.00165653	7.5	e	6F2(7.5-)e	1082.76	16	22.4056	-2.56771	20034.6
1	17179.8	29	[6-4]R2e(7.5)		17175.1	0.5725	29	OH(6-4)R22(07.5-)	17175.1	0	0.000584183	8.5	e	6F2(8.5+)e	1333.69	18	20.738	-2.55505	20285.5
1	17180.5	29	[6-4]R2f(7.5)		17175.8	0.5725	29	OH(6-4)R22(07.5+)	17175.8	0	0.000933834	8.5	f	6F2(8.5-)f	1332.67	18	20.7438	-2.55532	20284.5
1	17174	27.5	[6-4]R2f(8.5)		17169.3	0.5723	27.5	OH(6-4)R22(08.5-)	17169.3	0	0.000773728	9.5	f	6F2(9.5+)f	1610.42	20	19.0331	-2.62773	20562.3
1	17173.4	27.5	[6-4]R2e(8.5)		17168.7	0.5723	27.5	OH(6-4)R22(08.5+)	17168.7	0	0.00160735	9.5	e	6F2(9.5-)e	1611.85	20	19.0278	-2.62745	20563.7
1	17176.6	26	[6-4]R2e(9.5)		17171.9	0.5724	26	OH(6-4)R22(09.5-)	17171.9	0	0.00110991	10.5	e	6F2(10.5+)e	1916.73	22	17.3031	-2.68383	20868.6
1	17177.1	26	[6-4]R2f(9.5)		17172.4	0.5724	26	OH(6-4)R22(09.5+)	17172.4	0	0.00140074	10.5	f	6F2(10.5-)f	1914.86	22	17.3081	-2.68412	20866.7
1	17189.9	15.5	[6-4]R2f(10.5)		17185.2	0.5728	15.5	OH(6-4)R22(10.5-)	17185.2	0	0.000806835	11.5	f	6F2(11.5+)f	2245.48	24	15.5905	-3.18388	21197.3
1	17189.4	15.5	[6-4]R2e(10.5)		17184.7	0.5728	15.5	OH(6-4)R22(10.5+)	17184.7	0	-0.000546005	11.5	e	6F2(11.5-)e	2247.84	24	15.5858	-3.18358	21199.7
1	17212.1	14	[6-4]R2e(11.5)		17207.4	0.5736	14	OH(6-4)R22(11.5-)	17207.4	1	-0.000692028	12.5	e	6F2(12.5+)e	2604.61	26	13.8936	-3.25047	21556.5
1	17212.4	14	[6-4]R2f(11.5)		17207.7	0.5736	14	OH(6-4)R22(11.5+)	17207.7	1	0.000758734	12.5	f	6F2(12.5-)f	2601.73	26	13.8981	-3.25079	21553.6
1	17244.9	19.5	[6-4]R2f(12.5)		17240.2	0.5747	19.5	OH(6-4)R22(12.5-)	17240.1	0	0.00037273	13.5	f	6F2(13.5+)f	2983.05	28	12.2464	-2.86702	21934.9
1	17244.7	19.5	[6-4]R2e(12.5)		17240	0.5747	19.5	OH(6-4)R22(12.5+)	17240	0	-0.00268439	13.5	e	6F2(13.5-)e	2986.49	28	12.2421	-2.86667	21938.3
1	17287.4	12.5	[6-4]R2e(13.5)		17282.7	0.5761	12.5	OH(6-4)R22(13.5+)	17282.7	0	-0.00102396	14.5	f	6F2(14.5-)f	3388.85	30	10.6493	-3.24096	22340.7
1	17287.4	12.5	[6-4]R2f(13.5)		17282.7	0.5761	12.5	OH(6-4)R22(13.5+)	17282.7	0	-2.39589e-05	14.5	f	6F2(14.5-)f	3388.85	30	10.6493	-3.24096	22340.7
1	17340.3	11	[6-4]R2f(14.5)		17335.6	0.5779	11	OH(6-4)R22(14.5-)	17335.6	0	-0.00292822	15.5	f	6F2(15.5+)f	3818.51	32	9.11926	-3.27823	22770.4
1	17340.6	11	[6-4]R2e(14.5)		17335.8	0.5779	11	OH(6-4)R22(14.5+)	17335.8	0	-0.00975602	15.5	e	6F2(15.5-)e	3823.15	32	9.11515	-3.27778	22775
1	17404.4	8	[6-4]R2e(15.5)		17399.6	0.58	8	OH(6-4)R22(15.5-)	17399.7	0	-0.0151071	16.5	e	6F2(16.5+)e	4276.63	34	7.66434	-3.4835	23228.5
1	17403.9	8	[6-4]R2f(15.5)		17399.2	0.58	8	OH(6-4)R22(15.5+)	17399.2	0	-0.00521721	16.5	f	6F2(16.5-)f	4271.37	34	7.6683	-3.48401	23223.2
1	17478.5	9.5	[6-4]R2f(16.5)		17473.7	0.5825	9.5	OH(6-4)R22(16.5-)	17473.8	0	-0.00888248	17.5	f	6F2(17.5+)f	4746.73	36	6.30765	-3.17399	23698.6
1	17479.3	9.5	[6-4]R2e(16.5)		17474.5	0.5825	9.5	OH(6-4)R22(16.5+)	17474.5	0	-0.0230338	17.5	e	6F2(17.5-)e	4752.64	36	6.3039	-3.1734	23704.5
1	17565.7	3.5	[6-4]R2e(17.5)		17560.9	0.5854	3.5	OH(6-4)R22(17.5-)	17560.9	0	-0.0325611	18.5	e	6F2(18.5+)e	5250.45	38	5.04496	-4.00321	24202.3
1	17564.5	3.5	[6-4]R2f(17.5)		17559.7	0.5853	3.5	OH(6-4)R22(17.5+)	17559.8	0	-0.0158851	18.5	f	6F2(18.5-)f	5243.88	38	5.04845	-4.0039	24195.7
1	12229.4	675	[7-4]P1f(2.5)		12226	0.4075	675	OH(7-4)P11(02.5-)	12226	0	8.46514e-05	1.5	f	7F1(1.5+)f	0.028113	4	8.9475	2.93704	21536.2
1	12229.2	675	[7-4]P1e(2.5)		12225.9	0.4075	675	OH(7-4)P11(02.5+)	12225.9	0	-6.8075e-05	1.5	e	7F1(1.5-)e	5.6e-05	4	8.9471	2.93709	21536.2
1	12286.8	730	[7-4]P1e(3.5)		12283.5	0.4094	730	OH(7-4)P11(03.5-)	12283.5	0	0.000924429	2.5	e	7F1(2.5+)e	62.8734	6	10.9394	2.40891	21599.1
1	12287.2	730	[7-4]P1f(3.5)		12283.8	0.4095	730	OH(7-4)P11(03.5+)	12283.8	0	0.00137542	2.5	f	7F1(2.5-)f	62.9785	6	10.9398	2.40888	21599.2
1	12351.9	590	[7-4]P1f(4.5)		12348.5	0.4116	590	OH(7-4)P11(04.5-)	12348.5	0	0.000211323	3.5	f	7F1(3.5+)f	151.467	8	11.7815	1.83415	21687.7
1	12351.3	590	[7-4]P1e(4.5)		12348	0.4116	590	OH(7-4)P11(04.5+)	12348	0	-0.000363287	3.5	e	7F1(3.5-)e	151.224	8	11.7817	1.83414	21687.4
1	12423	325	[7-4]P1e(5.5)		12419.6	0.414	325	OH(7-4)P11(05.5-)	12419.6	0	0.000188278	4.5	e	7F1(4.5+)e	265.236	10	12.2853	0.972839	21801.4
1	12423.7	325	[7-4]P1f(5.5)		12420.3	0.414	325	OH(7-4)P11(05.5+)	12420.3	0	0.00156379	4.5	f	7F1(4.5-)f	265.68	10	12.2843	0.972916	21801.9
1	12502.9	160	[7-4]P1f(6.5)		12499.5	0.4167	160	OH(7-4)P11(06.5-)	12499.5	0	0.000972601	5.5	f	7F1(5.5+)f	405.726	12	12.6508	0.0525443	21941.9
1	12501.9	160	[7-4]P1e(6.5)		12498.5	0.4166	160	OH(7-4)P11(06.5+)	12498.5	0	-0.00115328	5.5	e	7F1(5.5-)e	405.02	12	12.6527	0.0523997	21941.2
2	12588.4	40			12585	0.4195	40	OH(7-4)P11(07.5-)	12584.9	0	0.0471202	6.5	e	7F1(6.5+)e	570.593	14	12.9511	-1.51136	22106.8
2	12589.7	40			12586.2	0.4195	40	OH(7-4)P11(07.5+)	12586.2	0	0.0690539	6.5	f	7F1(6.5-)f	571.62	14	12.9483	-1.51115	22107.8
2	12682.4	37			12679	0.4226	37	OH(7-4)P11(08.5+)	12679	0	-0.0254738	7.5	e	7F1(7.5-)e	761.884	16	13.2077	-1.74247	22298.1
2	12896.8	24			12893.2	0.4298	24	OH(7-4)P11(10.5-)	12893.2	0	-0.00249191	9.5	f	7F1(9.5+)f	1223.22	20	13.6305	-2.42999	22759.4
2	12894.5	22			12891	0.4297	22	OH(7-4)P11(10.5+)	12891	0	-0.020596	9.5	e	7F1(9.5-)e	1220.93	20	13.6365	-2.51744	22757.1
1	13013.1	24.5	[7-4]P1e(11.5)		13009.5	0.4337	24.5	OH(7-4)P11(11.5-)	13009.5	0	-0.00116161	10.5	e	7F1(10.5+)e	1488.15	22	13.8181	-2.51835	23024.4
1	13015.7	24.5	[7-4]P1f(11.5)		13012.1	0.4337	24.5	OH(7-4)P11(11.5+)	13012.1	0	0.00343631	10.5	f	7F1(10.5-)f	1490.95	22	13.8109	-2.51783	23027.2
1	13143.3	27.5	[7-4]P1f(12.5)		13139.7	0.438	27.5	OH(7-4)P11(12.5-)	13139.7	0	0.00237128	11.5	f	7F1(11.5+)f	1783.41	24	13.9729	-2.50098	23319.6
1	13140.4	27.5	[7-4]P1e(12.5)		13136.8	0.4379	27.5	OH(7-4)P11(12.5+)	13136.8	0	-0.000840965	11.5	e	7F1(11.5-)e	1780.06	24	13.9813	-2.50159	23316.3
1	13276.8	22.5	[7-4]P1e(13.5)		13273.2	0.4424	22.5	OH(7-4)P11(13.5-)	13273.2	0	-0.000694679	12.5	e	7F1(12.5+)e	2096.25	26	14.1273	-2.79269	23632.4
1	13280.2	22.5	[7-4]P1f(13.5)		13276.6	0.4426	22.5	OH(7-4)P11(13.5+)	13276.6	0	0.00259175	12.5	f	7F1(12.5-)f	2100.17	26	14.1176	-2.792	23636.4
2	12613	8		L	12609.6		8	OH(7-4)P12(03.5-)	12609.5	0	0.0514237	2.5		7F1(2.5+)e	62.8734	6	0.0669293	2.29865	21599.1
1	12196.3	200	[7-4]P2e(1.5)		12193	0.4064	200	OH(7-4)P22(01.5-)	12193	0	-0.000357879	0.5	e	7F2(0.5+)e	130.192	2	14.1991	1.95199	21666.4
1	12196.5	200	[7-4]P2f(1.5)		12193.1	0.4064	200	OH(7-4)P22(01.5+)	12193.1	0	0.000976085	0.5	f	7F2(0.5-)f	130.292	2	14.2016	1.95182	21666.5
1	12257.8	280	[7-4]P2f(2.5)		12254.4	0.4085	280	OH(7-4)P22(02.5-)	12254.4	0	0.00158259	1.5	f	7F2(1.5+)f	174.477	4	13.222	1.66662	21710.7
1	12257.7	280	[7-4]P2e(2.5)		12254.3	0.4085	280	OH(7-4)P22(02.5+)	12254.3	0	0.000567283	1.5	e	7F2(1.5-)e	174.304	4	13.2184	1.66689	21710.5
1	12325.9	255	[7-4]P2e(3.5)		12322.6	0.4108	255	OH(7-4)P22(03.5-)	12322.6	0	-0.000459566	2.5	e	7F2(2.5+)e	247.526	6	12.997	1.18479	21783.7
1	12325.9	255	[7-4]P2f(3.5)		12322.5	0.4108	255	OH(7-4)P22(03.5+)	12322.5	0	0.00157981	2.5	f	7F2(2.5-)f	247.722	6	13.001	1.18448	21783.9
1	12400.8	145	[7-4]P2f(4.5)		12397.4	0.4132	145	OH(7-4)P22(04.5-)	12397.4	0	0.00144414	3.5	f	7F2(3.5+)f	349.59	8	13.019	0.33088	21885.8
1	12401	145	[7-4]P2e(4.5)		12397.6	0.4133	145	OH(7-4)P22(04.5+)	12397.6	0	6.30161e-05	3.5	e	7F2(3.5-)e	349.431	8	13.015	0.33119	21885.6
1	12482.9	76	[7-4]P2e(5.5)		12479.5	0.416	76	OH(7-4)P22(05.5-)	12479.5	0	0.00106631	4.5	e	7F2(4.5+)e	479.539	10	13.1278	-0.546587	22015.7
1	12482.5	76	[7-4]P2f(5.5)		12479.1	0.416	76	OH(7-4)P22(05.5+)	12479.1	0	0.00202402	4.5	f	7F2(4.5-)f	479.598	10	13.1318	-0.546885	22015.8
1	12571.3	40	[7-4]P2f(6.5)		12567.9	0.4189	40	OH(7-4)P22(06.5-)	12567.9	0	0.00147726	5.5	f	7F2(5.5+)f	637.255	12	13.2836	-1.38256	22173.5
1	12571.8	40	[7-4]P2e(6.5)		12568.4	0.4189	40	OH(7-4)P22(06.5+)	12568.4	0	0.00024203	5.5	e	7F2(5.5-)e	637.36	12	13.2798	-1.38227	22173.6
2	12667.5	35		L	12664		35	OH(7-4)P22(07.5+)	12663.9	0	0.150287	6.5		7F2(6.5-)f	822.082	14	13.4497	-2.37581	22358.3
2	12883.6	22			12880.1	0.4293	22	OH(7-4)P22(09.5-)	12880.1	0	0.00126942	8.5	e	7F2(8.5+)e	1272.28	18	13.7745	-2.42215	22808.5
2	12882.4	22			12878.8	0.4293	22	OH(7-4)P22(09.5+)	12878.9	0	-0.0453432	8.5	f	7F2(8.5-)f	1271.36	18	13.7792	-2.42249	22807.6
1	13002.1	19.5	[7-4]P2f(10.5)		12998.5	0.4333	19.5	OH(7-4)P22(10.5-)	12998.5	0	0.00144566	9.5	f	7F2(9.5+)f	1534.85	20	13.9322	-2.65952	23071.1
1	13003.6	19.5	[7-4]P2e(10.5)		13000	0.4333	19.5	OH(7-4)P22(10.5+)	13000	0	0.00112369	9.5	e	7F2(9.5-)e	1536.15	20	13.9269	-2.65914	23072.3
1	13132.1	25	[7-4]P2e(11.5)		13128.5	0.4376	25	OH(7-4)P22(11.5-)	13128.5	0	0.000458506	10.5	e	7F2(10.5+)e	1825.31	22	14.0683	-2.51609	23361.5
1	13130.3	25	[7-4]P2f(11.5)		13126.7	0.4376	25	OH(7-4)P22(11.5+)	13126.7	0	0.000325917	10.5	f	7F2(10.5-)f	1823.6	22	14.0743	-2.51652	23359.8
1	13267.5	16.5	[7-4]P2f(12.5)		13263.9	0.4421	16.5	OH(7-4)P22(12.5-)	13263.9	0	0.00102256	11.5	f	7F2(11.5+)f	2137.08	24	14.2044	-3.02825	23673.3
1	13269.7	16.5	[7-4]P2e(12.5)		13266.1	0.4422	16.5	OH(7-4)P22(12.5+)	13266.1	0	0.000875599	11.5	e	7F2(11.5-)e	2139.23	24	14.1976	-3.02777	23675.4
1	12122.6	900	[7-4]Q1f(1.5)		12119.3	0.404	900	OH(7-4)Q11(01.5-)	12119.3	0	2.19544e-05	1.5	f	7F1(1.5+)f	0.028055	4	12.0378	2.92805	21536.2
1	12122.7	900	[7-4]Q1e(1.5)		12119.4	0.404	900	OH(7-4)Q11(01.5+)	12119.4	0	0.000117919	1.5	e	7F1(1.5-)e	3.6e-05	4	12.0387	2.92797	21536.2
1	12136.1	335	[7-4]Q1e(2.5)		12132.8	0.4044	335	OH(7-4)Q11(02.5-)	12132.8	0	0.000919172	2.5	e	7F1(2.5+)e	62.8734	6	4.94771	2.42345	21599.1
1	12135.7	335	[7-4]Q1f(2.5)		12132.4	0.4044	335	OH(7-4)Q11(02.5+)	12132.4	0	0.001243	2.5	f	7F1(2.5-)f	62.9786	6	4.94655	2.42368	21599.2
1	12154.5	115	[7-4]Q1f(3.5)		12151.2	0.405	115	OH(7-4)Q11(03.5-)	12151.2	0	0.00142586	3.5	f	7F1(3.5+)f	151.467	8	2.61859	1.70285	21687.7
1	12155.4	115	[7-4]Q1e(3.5)		12152	0.4051	115	OH(7-4)Q11(03.5+)	12152	0	0.000660038	3.5	e	7F1(3.5-)e	151.224	8	2.61971	1.70243	21687.4
1	12180.7	40	[7-4]Q1e(4.5)		12177.4	0.4059	40	OH(7-4)Q11(04.5-)	12177.4	0	0.00105894	4.5	e	7F1(4.5+)e	265.236	10	1.58702	0.924436	21801.4
1	12179.2	40	[7-4]Q1f(4.5)		12175.8	0.4059	40	OH(7-4)Q11(04.5+)	12175.8	0	0.000785612	4.5	f	7F1(4.5-)f	265.68	10	1.58606	0.925042	21801.9
2	12393.3	20		L	12389.9	0.413	20	OH(7-4)Q12(01.5+)	12390	0	-0.112213	1.5		7F1(1.5-)e	-3.1e-05	4	0.166606	2.70841	21536.2
2	12427.6	17		L	12424.2		17	OH(7-4)Q12(02.5+)	12423.9	0	0.325233	2.5		7F1(2.5-)f	62.9786	6	0.169764	2.12165	21599.2
1	12120.6	100	[7-4]Q2e(0.5)		12117.2	0.4039	100	OH(7-4)Q22(00.5-)	12117.2	0	0.00119826	0.5	e	7F2(0.5+)e	130.192	2	6.88833	1.98219	21666.4
1	12120.2	100	[7-4]Q2f(0.5)		12116.9	0.4039	100	OH(7-4)Q22(00.5+)	12116.9	0	-0.000111659	0.5	f	7F2(0.5-)f	130.292	2	6.88891	1.98211	21666.5
1	12130.8	25	[7-4]Q2f(1.5)		12127.5	0.4042	25	OH(7-4)Q22(01.5-)	12127.5	0	-0.00062251	1.5	f	7F2(1.5+)f	174.477	4	1.49727	1.42894	21710.7
1	12131.4	25	[7-4]Q2e(1.5)		12128	0.4043	25	OH(7-4)Q22(01.5+)	12128	0	0.000899637	1.5	e	7F2(1.5-)e	174.304	4	1.49724	1.42896	21710.5
1	12149	15	[7-4]Q2e(2.5)		12145.7	0.4049	15	OH(7-4)Q22(02.5-)	12145.7	0	0.000908469	2.5	e	7F2(2.5+)e	247.526	6	0.718098	1.24744	21783.7
1	12148.4	15	[7-4]Q2f(2.5)		12145	0.4048	15	OH(7-4)Q22(02.5+)	12145	0	-0.000588193	2.5	f	7F2(2.5-)f	247.722	6	0.717912	1.2477	21783.9
1	12030.9	345	[7-4]R1e(1.5)		12027.6	0.4009	345	OH(7-4)R11(01.5-)	12027.6	0	0.000546891	2.5	e	7F1(2.5+)e	62.8734	6	5.10112	2.42233	21599.1
1	12030.8	345	[7-4]R1f(1.5)		12027.5	0.4009	345	OH(7-4)R11(01.5+)	12027.5	0	0.000888715	2.5	f	7F1(2.5-)f	62.9786	6	5.10049	2.42245	21599.2
1	12007	305	[7-4]R1f(2.5)		12003.7	0.4001	305	OH(7-4)R11(02.5-)	12003.7	0	0.00147655	3.5	f	7F1(3.5+)f	151.467	8	6.56124	1.75969	21687.7
1	12007.1	305	[7-4]R1e(2.5)		12003.9	0.4001	305	OH(7-4)R11(02.5+)	12003.9	0	0.000980723	3.5	e	7F1(3.5-)e	151.224	8	6.56248	1.7595	21687.4
1	11988.7	150	[7-4]R1e(3.5)		11985.5	0.3995	150	OH(7-4)R11(03.5-)	11985.5	0	0.000342758	4.5	e	7F1(4.5+)e	265.236	10	7.03403	0.757291	21801.4
1	11988.6	150	[7-4]R1f(3.5)		11985.3	0.3995	150	OH(7-4)R11(03.5+)	11985.3	0	0.00194526	4.5	f	7F1(4.5-)f	265.68	10	7.03238	0.757525	21801.9
1	11975.8	30	[7-4]R1f(4.5)		11972.5	0.3991	30	OH(7-4)R11(04.5-)	11972.5	1	0.00158481	5.5	f	7F1(5.5+)f	405.726	12	7.11249	-1.04556	21941.9
1	11975.9	30	[7-4]R1e(4.5)		11972.6	0.3991	30	OH(7-4)R11(04.5+)	11972.6	1	0.000121968	5.5	e	7F1(5.5-)e	405.02	12	7.11432	-1.04582	21941.2
1	11968.9	37	[7-4]R1e(5.5)		11965.7	0.3989	37	OH(7-4)R11(05.5-)	11965.7	0	-0.000254992	6.5	e	7F1(6.5+)e	570.593	14	7.00539	-0.974819	22106.8
1	11968.8	37	[7-4]R1f(5.5)		11965.5	0.3989	37	OH(7-4)R11(05.5+)	11965.5	0	0.00172368	6.5	f	7F1(6.5-)f	571.62	14	7.00348	-0.974547	22107.8
1	11967.9	17	[7-4]R1f(6.5)		11964.6	0.3988	17	OH(7-4)R11(06.5-)	11964.6	0	0.00237692	7.5	f	7F1(7.5+)f	763.286	16	6.79085	-1.85495	22299.5
1	11968	17	[7-4]R1e(6.5)		11964.7	0.3988	17	OH(7-4)R11(06.5+)	11964.7	0	-0.000831557	7.5	e	7F1(7.5-)e	761.884	16	6.79276	-1.85523	22298.1
1	11973.2	15	[7-4]R1e(7.5)		11969.9	0.399	15	OH(7-4)R11(07.5-)	11969.9	0	-0.000440443	8.5	e	7F1(8.5+)e	978.739	18	6.51863	-2.05699	22514.9
1	11973.2	15	[7-4]R1f(7.5)		11969.9	0.399	15	OH(7-4)R11(07.5+)	11969.9	0	0.00264303	8.5	f	7F1(8.5-)f	980.564	18	6.51673	-2.05669	22516.8
1	11984.8	10	[7-4]R1f(8.5)		11981.6	0.3994	10	OH(7-4)R11(08.5-)	11981.6	0	0.00265129	9.5	f	7F1(9.5+)f	1223.22	20	6.20441	-2.51841	22759.4
1	11984.7	10	[7-4]R1e(8.5)		11981.5	0.3994	10	OH(7-4)R11(08.5+)	11981.5	0	-0.000380591	9.5	e	7F1(9.5-)e	1220.93	20	6.20632	-2.51872	22757.1
1	12002.8	8.5	[7-4]R1e(9.5)		11999.5	0.4	8.5	OH(7-4)R11(09.5-)	11999.5	0	-0.00113711	10.5	e	7F1(10.5+)e	1488.15	22	5.86996	-2.72082	23024.4
1	12003	8.5	[7-4]R1f(9.5)		11999.7	0.4	8.5	OH(7-4)R11(09.5+)	11999.7	0	0.00285157	10.5	f	7F1(10.5-)f	1490.96	22	5.86803	-2.7205	23027.2
2	12314.8	24		L	12311.4		24	OH(7-4)R12(00.5+)	12311.3	0	0.094563	1.5		7F1(1.5-)e	2.9e-05	4	0.152884	2.97669	21536.2
1	12055.9	125	[7-4]R2f(0.5)		12052.6	0.4018	125	OH(7-4)R22(00.5-)	12052.6	0	0.0010209	1.5	f	7F2(1.5+)f	174.477	4	6.35854	1.59222	21710.7
1	12055.9	125	[7-4]R2e(0.5)		12052.6	0.4018	125	OH(7-4)R22(00.5+)	12052.6	0	0.000466623	1.5	e	7F2(1.5-)e	174.304	4	6.35712	1.59244	21710.5
1	12024.2	135	[7-4]R2e(1.5)		12020.9	0.4007	135	OH(7-4)R22(01.5-)	12020.9	0	0.000648838	2.5	e	7F2(2.5+)e	247.526	6	7.32182	1.12266	21783.7
1	12024.3	135	[7-4]R2f(1.5)		12021	0.4007	135	OH(7-4)R22(01.5+)	12021	0	0.000384604	2.5	f	7F2(2.5-)f	247.722	6	7.32379	1.12239	21783.9
1	12000.2	80	[7-4]R2f(2.5)		11996.9	0.3999	80	OH(7-4)R22(02.5-)	11996.9	0	0.00120105	3.5	f	7F2(3.5+)f	349.59	8	7.50925	0.286449	21885.8
1	12000.1	80	[7-4]R2e(2.5)		11996.8	0.3999	80	OH(7-4)R22(02.5+)	11996.8	0	0.00072752	3.5	e	7F2(3.5-)e	349.431	8	7.50717	0.286727	21885.6
1	11983.2	45	[7-4]R2e(3.5)		11980	0.3993	45	OH(7-4)R22(03.5-)	11980	0	-7.63343e-05	4.5	e	7F2(4.5+)e	479.539	10	7.4264	-0.500964	22015.7
1	11983.4	45	[7-4]R2f(3.5)		11980.1	0.3993	45	OH(7-4)R22(03.5+)	11980.1	0	4.87503e-05	4.5	f	7F2(4.5-)f	479.598	10	7.42843	-0.501237	22015.8
1	11973.7	17	[7-4]R2f(4.5)		11970.4	0.399	17	OH(7-4)R22(04.5-)	11970.4	0	0.000469317	5.5	f	7F2(5.5+)f	637.255	12	7.22339	-1.62902	22173.5
1	11973.4	17	[7-4]R2e(4.5)		11970.2	0.399	17	OH(7-4)R22(04.5+)	11970.2	0	0.00081807	5.5	e	7F2(5.5-)e	637.36	12	7.22148	-1.62875	22173.6
1	11970.5	13	[7-4]R2e(5.5)		11967.3	0.3989	13	OH(7-4)R22(05.5-)	11967.3	0	0.000992073	6.5	e	7F2(6.5+)e	822.408	14	6.94848	-2.01263	22358.6
1	11970.8	13	[7-4]R2f(5.5)		11967.5	0.3989	13	OH(7-4)R22(05.5+)	11967.5	0	0.000940149	6.5	f	7F2(6.5-)f	822.082	14	6.95026	-2.01289	22358.3
1	11974.6	11	[7-4]R2f(6.5)		11971.4	0.399	11	OH(7-4)R22(06.5-)	11971.4	0	0.000413962	7.5	f	7F2(7.5+)f	1033.61	16	6.63627	-2.26724	22569.8
1	11974.4	11	[7-4]R2e(6.5)		11971.2	0.399	11	OH(7-4)R22(06.5+)	11971.2	0	0.001637	7.5	e	7F2(7.5-)e	1034.21	16	6.6346	-2.26699	22570.4
1	11985.1	7.5	[7-4]R2e(7.5)		11981.8	0.3994	7.5	OH(7-4)R22(07.5-)	11981.8	1	0.00139487	8.5	e	7F2(8.5+)e	1272.28	18	6.29509	-2.71524	22808.5
1	11985.2	7.5	[7-4]R2f(7.5)		11982	0.3994	7.5	OH(7-4)R22(07.5+)	11982	1	0.000419494	8.5	f	7F2(8.5-)f	1271.36	18	6.29667	-2.71549	22807.6
1	12002.6	8.5	[7-4]R2f(8.5)		11999.3	0.4	8.5	OH(7-4)R22(08.5-)	11999.3	0	5.71174e-05	9.5	f	7F2(9.5+)f	1534.85	20	5.94101	-2.63755	23071.1
1	12002.5	8.5	[7-4]R2e(8.5)		11999.2	0.4	8.5	OH(7-4)R22(08.5+)	11999.2	0	0.000997639	9.5	e	7F2(9.5-)e	1536.15	20	5.93949	-2.63729	23072.3
2	12057.9	17		L	12054.6		17	OH(7-4)R22(10.5-)	12054.6	0	-0.00772963	11.5		7F2(11.5+)f	2137.08	24	5.20596	-2.68779	23673.3
1	19562.1	171.5	[7-5]P1f(6.5)		19556.7	0.6519	171.5	OH(7-5)P11(06.5-)	19556.7	0	0.00314515	5.5	f	7F1(5.5+)f	405.726	12	61.0852	-1.45259	21941.9
1	19560	171.5	[7-5]P1e(6.5)		19554.7	0.6518	171.5	OH(7-5)P11(06.5+)	19554.7	0	0.000278464	5.5	e	7F1(5.5-)e	405.02	12	61.0981	-1.4528	21941.2
1	19734.9	157	[7-5]P1e(7.5)		19729.6	0.6577	157	OH(7-5)P11(07.5-)	19729.6	0	0.000310819	6.5	e	7F1(6.5+)e	570.593	14	62.8337	-1.7233	22106.8
1	19737.5	157	[7-5]P1f(7.5)		19732.1	0.6577	157	OH(7-5)P11(07.5+)	19732.1	0	0.00360331	6.5	f	7F1(6.5-)f	571.62	14	62.8152	-1.72301	22107.8
1	20348	90	[7-5]P1f(10.5)		20342.5	0.6781	90	OH(7-5)P11(10.5-)	20342.4	0	0.00589269	9.5	f	7F1(9.5+)f	1223.22	20	66.6801	-2.69583	22759.4
1	20343.6	90	[7-5]P1e(10.5)		20338.1	0.6779	90	OH(7-5)P11(10.5+)	20338.1	0	-0.00139584	9.5	e	7F1(9.5-)e	1220.93	20	66.7175	-2.69639	22757.1
1	20576.2	64	[7-5]P1e(11.5)		20570.6	0.6857	64	OH(7-5)P11(11.5-)	20570.6	1	-0.00192115	10.5	e	7F1(10.5+)e	1488.15	22	67.6629	-3.1467	23024.4
1	20581.3	64	[7-5]P1f(11.5)		20575.7	0.6859	64	OH(7-5)P11(11.5+)	20575.7	1	0.00610295	10.5	f	7F1(10.5-)f	1490.96	22	67.6185	-3.14604	23027.2
1	20830.5	107.5	[7-5]P1f(12.5)		20824.9	0.6942	107.5	OH(7-5)P11(12.5-)	20824.8	0	0.00647467	11.5	f	7F1(11.5+)f	1783.41	24	68.3941	-2.72585	23319.6
1	20824.7	107.5	[7-5]P1e(12.5)		20819	0.694	107.5	OH(7-5)P11(12.5+)	20819	0	-0.00275856	11.5	e	7F1(11.5-)e	1780.06	24	68.446	-2.72661	23316.3
1	21089.9	75.5	[7-5]P1e(13.5)		21084.2	0.7028	75.5	OH(7-5)P11(13.5-)	21084.2	0	-0.00227164	12.5	e	7F1(12.5+)e	2096.25	26	69.0676	-3.16905	23632.4
1	21096.6	75.5	[7-5]P1f(13.5)		21090.8	0.703	75.5	OH(7-5)P11(13.5+)	21090.8	0	0.00575325	12.5	f	7F1(12.5-)f	2100.17	26	69.0079	-3.16819	23636.4
1	21380.2	64.5	[7-5]P1f(14.5)		21374.4	0.7125	64.5	OH(7-5)P11(14.5-)	21374.4	0	0.0057284	13.5	f	7F1(13.5+)f	2440.77	28	69.4595	-3.40628	23977
1	21372.7	64.5	[7-5]P1e(14.5)		21366.9	0.7122	64.5	OH(7-5)P11(14.5+)	21366.9	0	-0.00217705	13.5	e	7F1(13.5-)e	2436.24	28	69.5273	-3.40726	23972.4
1	22004.8	31.5	[7-5]P1f(16.5)		21998.8	0.7333	31.5	OH(7-5)P11(16.5-)	21998.8	0	0.00266906	15.5	f	7F1(15.5+)f	3191.39	32	69.8703	-4.26239	24727.6
1	21995.3	31.5	[7-5]P1e(16.5)		21989.3	0.733	31.5	OH(7-5)P11(16.5+)	21989.3	0	-0.00138264	15.5	e	7F1(15.5-)e	3185.6	32	69.9555	-4.26361	24721.8
1	19698.3	133.5	[7-5]P2f(6.5)		19693	0.6564	133.5	OH(7-5)P22(06.5-)	19693	0	0.00148433	5.5	f	7F2(5.5+)f	637.255	12	64.369	-1.75544	22173.5
1	19699.5	133.5	[7-5]P2e(6.5)		19694.1	0.6565	133.5	OH(7-5)P22(06.5+)	19694.1	0	0.000933869	5.5	e	7F2(5.5-)e	637.36	12	64.3516	-1.75517	22173.6
1	20097.6	51.5	[7-5]P2f(8.5)		20092.2	0.6697	51.5	OH(7-5)P22(08.5-)	20092.2	0	0.00046299	7.5	f	7F2(7.5+)f	1033.61	16	66.4599	-3.02761	22569.8
1	20099.7	51.5	[7-5]P2e(8.5)		20094.2	0.6698	51.5	OH(7-5)P22(08.5+)	20094.2	0	0.00114704	7.5	e	7F2(7.5-)e	1034.21	16	66.4377	-3.02727	22570.4
1	20320.5	64.5	[7-5]P2e(9.5)		20315	0.6772	64.5	OH(7-5)P22(09.5-)	20315	0	0.00199753	8.5	e	7F2(8.5+)e	1272.28	18	67.3618	-2.93378	22808.5
1	20318	64.5	[7-5]P2f(9.5)		20312.4	0.6771	64.5	OH(7-5)P22(09.5+)	20312.4	0	0.00054063	8.5	f	7F2(8.5-)f	1271.36	18	67.3876	-2.93417	22807.6
1	20553	51.5	[7-5]P2f(10.5)		20547.4	0.6849	51.5	OH(7-5)P22(10.5-)	20547.4	0	0.000481558	9.5	f	7F2(9.5+)f	1534.85	20	68.2027	-3.27663	23071.1
1	20556.1	51.5	[7-5]P2e(10.5)		20550.5	0.685	51.5	OH(7-5)P22(10.5+)	20550.5	0	0.00200218	9.5	e	7F2(9.5-)e	1536.15	20	68.1726	-3.27619	23072.3
1	20807.3	73	[7-5]P2e(11.5)		20801.6	0.6934	73	OH(7-5)P22(11.5-)	20801.6	0	0.00168426	10.5	e	7F2(10.5+)e	1825.31	22	68.855	-3.03259	23361.5
1	20803.6	73	[7-5]P2f(11.5)		20797.9	0.6933	73	OH(7-5)P22(11.5+)	20797.9	0	0.000181464	10.5	f	7F2(10.5-)f	1823.6	22	68.8901	-3.0331	23359.8
1	21070.5	63	[7-5]P2f(12.5)		21064.7	0.7022	63	OH(7-5)P22(12.5-)	21064.7	0	-2.30829e-05	11.5	f	7F2(11.5+)f	2137.08	24	69.4395	-3.27537	23673.3
1	21074.9	63	[7-5]P2e(12.5)		21069.1	0.7023	63	OH(7-5)P22(12.5+)	21069.1	0	0.00161774	11.5	e	7F2(11.5-)e	2139.23	24	69.3988	-3.27479	23675.4
1	21359.8	58	[7-5]P2e(13.5)		21354	0.7118	58	OH(7-5)P22(13.5-)	21354	0	0.000194216	12.5	e	7F2(12.5+)e	2477.38	26	69.7964	-3.44324	24013.6
1	21354.8	58	[7-5]P2f(13.5)		21348.9	0.7116	58	OH(7-5)P22(13.5+)	21348.9	0	0.000514277	12.5	f	7F2(12.5-)f	2474.74	26	69.8431	-3.44391	24010.9
1	21657.4	39	[7-5]P2f(14.5)		21651.5	0.7217	39	OH(7-5)P22(14.5-)	21651.5	0	0.00186667	13.5	f	7F2(13.5+)f	2836.02	28	70.0951	-3.9185	24372.2
1	21663.2	39	[7-5]P2e(14.5)		21657.3	0.7219	39	OH(7-5)P22(14.5+)	21657.3	0	-0.000281403	13.5	e	7F2(13.5-)e	2839.17	28	70.0418	-3.91774	24375.4
1	21986.3	35.5	[7-5]P2e(15.5)		21980.3	0.7327	35.5	OH(7-5)P22(15.5-)	21980.3	0	-0.00148285	14.5	e	7F2(14.5+)e	3223.99	30	70.1308	-4.08203	24760.2
1	21979.6	35.5	[7-5]P2f(15.5)		21973.6	0.7325	35.5	OH(7-5)P22(15.5+)	21973.6	0	0.00381759	14.5	f	7F2(14.5-)f	3220.31	30	70.191	-4.08288	24756.5
1	22322.7	26.5	[7-5]P2f(16.5)		22316.6	0.7439	26.5	OH(7-5)P22(16.5-)	22316.6	0	0.00680707	15.5	f	7F2(15.5+)f	3626.98	32	70.1275	-4.43891	25163.2
1	22330.2	26.5	[7-5]P2e(16.5)		22324.1	0.7441	26.5	OH(7-5)P22(16.5+)	22324.1	0	-0.00423026	15.5	e	7F2(15.5-)e	3631.2	32	70.0601	-4.43795	25167.4
1	13021.7	885	[8-5]P1f(2.5)		13018.2	0.4339	885	OH(8-5)P11(02.5-)	13018.2	0	-0.00179162	1.5	f	8F1(1.5+)f	0.024417	4	13.5563	2.79244	23949.8
1	13021.5	885	[8-5]P1e(2.5)		13018	0.4339	885	OH(8-5)P11(02.5+)	13018	0	-0.00196606	1.5	e	8F1(1.5-)e	-2.2e-05	4	13.5556	2.79249	23949.8
1	13085.1	1000	[8-5]P1e(3.5)		13081.5	0.4361	1000	OH(8-5)P11(03.5-)	13081.5	0	-0.00149608	2.5	e	8F1(2.5+)e	59.6986	6	16.5695	2.30843	24009.5
1	13085.4	1000	[8-5]P1f(3.5)		13081.9	0.4361	1000	OH(8-5)P11(03.5+)	13081.9	0	-0.0020058	2.5	f	8F1(2.5-)f	59.7902	6	16.5702	2.30839	24009.6
1	13157.1	675	[8-5]P1f(4.5)		13153.5	0.4384	675	OH(8-5)P11(04.5-)	13153.5	1	-0.0020407	3.5	f	8F1(3.5+)f	143.745	8	17.8434	1.55364	24093.6
1	13156.5	675	[8-5]P1e(4.5)		13152.9	0.4384	675	OH(8-5)P11(04.5+)	13152.9	1	-0.00152996	3.5	e	8F1(3.5-)e	143.532	8	17.8433	1.55364	24093.4
1	13236.1	470	[8-5]P1e(5.5)		13232.5	0.4411	470	OH(8-5)P11(05.5-)	13232.5	0	-0.00257975	4.5	e	8F1(4.5+)e	251.642	10	18.607	0.926609	24201.5
1	13236.9	470	[8-5]P1f(5.5)		13233.3	0.4411	470	OH(8-5)P11(05.5+)	13233.3	0	-0.0023071	4.5	f	8F1(4.5-)f	252.032	10	18.606	0.926661	24201.9
2	12736	22		L	12732.5		22	OH(8-5)P21(02.5+)	12732.6	3	-0.0310164	1.5		8F2(1.5-)e	172.147	4	0.262724	2.34825	24122
1	12985.6	265	[8-5]P2e(1.5)		12982	0.4327	265	OH(8-5)P22(01.5-)	12982	0	-0.000915421	0.5	e	8F2(0.5+)e	130.533	2	21.5616	1.81567	24080.4
1	12985.7	265	[8-5]P2f(1.5)		12982.2	0.4327	265	OH(8-5)P22(01.5+)	12982.2	0	-0.00106855	0.5	f	8F2(0.5-)f	130.622	2	21.5648	1.81552	24080.4
1	13052.8	375	[8-5]P2f(2.5)		13049.2	0.435	375	OH(8-5)P22(02.5-)	13049.2	0	-0.000925823	1.5	f	8F2(1.5+)f	172.299	4	20.0606	1.54187	24122.1
1	13052.7	375	[8-5]P2e(2.5)		13049.1	0.435	375	OH(8-5)P22(02.5+)	13049.1	0	-0.000554836	1.5	e	8F2(1.5-)e	172.147	4	20.0557	1.54212	24122
1	13127.8	310	[8-5]P2e(3.5)		13124.2	0.4375	310	OH(8-5)P22(03.5-)	13124.2	0	-0.000516562	2.5	e	8F2(2.5+)e	241.24	6	19.7077	0.963805	24191.1
1	13127.8	310	[8-5]P2f(3.5)		13124.2	0.4375	310	OH(8-5)P22(03.5+)	13124.2	0	-0.00164981	2.5	f	8F2(2.5-)f	241.414	6	19.7134	0.963514	24191.2
1	13210.8	200	[8-5]P2f(4.5)		13207.2	0.4402	200	OH(8-5)P22(04.5-)	13207.2	0	-0.00165338	3.5	f	8F2(3.5+)f	337.572	8	19.734	0.236535	24287.4
1	13210.9	200	[8-5]P2e(4.5)		13207.3	0.4402	200	OH(8-5)P22(04.5+)	13207.3	0	8.87342e-05	3.5	e	8F2(3.5-)e	337.431	8	19.728	0.236837	24287.3
1	13302.1	23	[8-5]P2e(5.5)		13298.4	0.4433	23	OH(8-5)P22(05.5-)	13298.4	1	0.000217129	4.5	e	8F2(4.5+)e	460.277	10	19.898	-2.15771	24410.1
1	13301.7	23	[8-5]P2f(5.5)		13298.1	0.4433	23	OH(8-5)P22(05.5+)	13298.1	1	-0.00135262	4.5	f	8F2(4.5-)f	460.327	10	19.9039	-2.15801	24410.1
1	12905.7	1200	[8-5]Q1f(1.5)		12902.1	0.4301	1200	OH(8-5)Q11(01.5-)	12902.1	0	-0.00101173	1.5	f	8F1(1.5+)f	0.024412	4	18.3121	2.79622	23949.8
1	12905.8	1200	[8-5]Q1e(1.5)		12902.2	0.4301	1200	OH(8-5)Q11(01.5+)	12902.2	0	-0.000599323	1.5	e	8F1(1.5-)e	4e-06	4	18.3135	2.79615	23949.8
1	12921.3	480	[8-5]Q1e(2.5)		12917.8	0.4306	480	OH(8-5)Q11(02.5-)	12917.8	0	-0.000532654	2.5	e	8F1(2.5+)e	59.6986	6	7.54837	2.3607	24009.5
1	12920.9	480	[8-5]Q1f(2.5)		12917.4	0.4306	480	OH(8-5)Q11(02.5+)	12917.4	0	-0.00087693	2.5	f	8F1(2.5-)f	59.7902	6	7.54663	2.36093	24009.6
1	12942.7	180	[8-5]Q1f(3.5)		12939.2	0.4313	180	OH(8-5)Q11(03.5-)	12939.2	0	-0.00133817	3.5	f	8F1(3.5+)f	143.745	8	4.00633	1.72564	24093.6
1	12943.6	180	[8-5]Q1e(3.5)		12940.1	0.4313	180	OH(8-5)Q11(03.5+)	12940.1	0	-0.0024104	3.5	e	8F1(3.5-)e	143.532	8	4.00805	1.72521	24093.4
1	12972.9	57.5	[8-5]Q1e(4.5)		12969.4	0.4323	57.5	OH(8-5)Q11(04.5-)	12969.4	0	-0.00161199	4.5	e	8F1(4.5+)e	251.642	10	2.43396	0.859682	24201.5
1	12971.3	57.5	[8-5]Q1f(4.5)		12967.8	0.4323	57.5	OH(8-5)Q11(04.5+)	12967.8	0	-0.00134829	4.5	f	8F1(4.5-)f	252.032	10	2.43244	0.860303	24201.9
1	13007	21	[8-5]Q1f(5.5)		13003.4	0.4334	21	OH(8-5)Q11(05.5-)	13003.4	0	-0.00186871	5.5	f	8F1(5.5+)f	384.728	12	1.60914	0.083914	24334.5
1	13009.5	21	[8-5]Q1e(5.5)		13005.9	0.4335	21	OH(8-5)Q11(05.5+)	13005.9	0	-0.00199404	5.5	e	8F1(5.5-)e	384.104	12	1.61039	0.08314	24333.9
2	13209.6	20		L	13206		20	OH(8-5)Q12(01.5-)	13205.8	0	0.152258	1.5		8F1(1.5+)f	0.024358	4	0.24191	2.33548	23949.8
2	13247.2	23		L	13243.6		23	OH(8-5)Q12(02.5+)	13243.3	0	0.236415	2.5		8F1(2.5-)f	59.7902	6	0.244489	2.05917	24009.6
1	12903.7	140	[8-5]Q2e(0.5)		12900.2	0.43	140	OH(8-5)Q22(00.5-)	12900.2	0	-0.0011872	0.5	e	8F2(0.5+)e	130.533	2	10.4547	1.90145	24080.4
1	12903.4	140	[8-5]Q2f(0.5)		12899.8	0.43	140	OH(8-5)Q22(00.5+)	12899.8	0	-0.00231942	0.5	f	8F2(0.5-)f	130.622	2	10.4555	1.90137	24080.4
1	12915.5	46.5	[8-5]Q2f(1.5)		12912	0.4304	46.5	OH(8-5)Q22(01.5-)	12912	0	-0.00251164	1.5	f	8F2(1.5+)f	172.299	4	2.25869	1.63837	24122.1
1	12916.1	46.5	[8-5]Q2e(1.5)		12912.6	0.4304	46.5	OH(8-5)Q22(01.5+)	12912.6	0	0.000318435	1.5	e	8F2(1.5-)e	172.147	4	2.25861	1.63841	24122
1	12936.4	21.5	[8-5]Q2e(2.5)		12932.9	0.4311	21.5	OH(8-5)Q22(02.5-)	12932.9	0	-0.000195783	2.5	e	8F2(2.5+)e	241.24	6	1.07609	1.20296	24191.1
1	12935.7	21.5	[8-5]Q2f(2.5)		12932.2	0.4311	21.5	OH(8-5)Q22(02.5+)	12932.2	0	-0.00243121	2.5	f	8F2(2.5-)f	241.414	6	1.07586	1.20317	24191.2
1	12963.9	7	[8-5]Q2f(3.5)		12960.3	0.432	7	OH(8-5)Q22(03.5-)	12960.3	0	-0.00330472	3.5	f	8F2(3.5+)f	337.572	8	0.670292	0.26651	24287.4
1	12964.4	7	[8-5]Q2e(3.5)		12960.9	0.432	7	OH(8-5)Q22(03.5+)	12960.9	0	0.00147749	3.5	e	8F2(3.5-)e	337.431	8	0.670722	0.265869	24287.3
1	13000	4.5	[8-5]Q2e(4.5)		12996.5	0.4332	4.5	OH(8-5)Q22(04.5-)	12996.5	1	0.00221223	4.5	e	8F2(4.5+)e	460.277	10	0.477065	-0.0584045	24410.1
1	12999.9	4.5	[8-5]Q2f(4.5)		12996.3	0.4332	4.5	OH(8-5)Q22(04.5+)	12996.3	1	-0.00343952	4.5	f	8F2(4.5-)f	460.328	10	0.47649	-0.0571983	24410.1
1	12807	395	[8-5]R1e(1.5)		12803.5	0.4268	395	OH(8-5)R11(01.5-)	12803.5	1	-0.000384405	2.5	e	8F1(2.5+)e	59.6986	6	7.75137	2.13926	24009.5
1	12806.9	395	[8-5]R1f(1.5)		12803.4	0.4268	395	OH(8-5)R11(01.5+)	12803.4	1	-0.000234122	2.5	f	8F1(2.5-)f	59.7902	6	7.75048	2.13937	24009.6
1	12782.5	460	[8-5]R1f(2.5)		12779	0.426	460	OH(8-5)R11(02.5-)	12779	0	-0.0021008	3.5	f	8F1(3.5+)f	143.745	8	9.9823	1.75097	24093.6
1	12782.6	460	[8-5]R1e(2.5)		12779.1	0.426	460	OH(8-5)R11(02.5+)	12779.1	0	-0.00211841	3.5	e	8F1(3.5-)e	143.532	8	9.9841	1.75079	24093.4
1	12752.7	66.5	[8-5]R1f(4.5)		12749.2	0.425	66.5	OH(8-5)R11(04.5-)	12749.3	2	-0.00204528	5.5	f	8F1(5.5+)f	384.728	12	10.8553	-0.672362	24334.5
1	12752.9	66.5	[8-5]R2e(4.5)		12749.4	0.425	66.5	OH(8-5)R11(04.5+)	12749.4	2	-0.00235136	5.5	e	8F1(5.5-)e	384.104	12	10.8581	-0.672614	24333.9
1	12748	66.5	[8-5]R1e(5.5)		12744.5	0.4248	66.5	OH(8-5)R11(05.5-)	12744.5	0	-0.0019468	6.5	e	8F1(6.5+)e	540.914	14	10.7124	-0.813255	24490.7
1	12747.9	66.5	[8-5]R1f(5.5)		12744.4	0.4248	66.5	OH(8-5)R11(05.5+)	12744.4	0	-0.00168752	6.5	f	8F1(6.5-)f	541.824	14	10.7095	-0.812985	24491.6
1	12750.1	40.5	[8-5]R1f(6.5)		12746.6	0.4249	40.5	OH(8-5)R11(06.5-)	12746.7	0	-0.00168693	7.5	f	8F1(7.5+)f	723.226	16	10.4064	-1.41371	24673
1	12750.1	40.5	[8-5]R1e(6.5)		12746.7	0.4249	40.5	OH(8-5)R11(06.5+)	12746.7	0	-0.0014628	7.5	e	8F1(7.5-)e	721.981	16	10.4094	-1.41399	24671.8
1	12776.4	9	[8-5]R1f(8.5)		12772.9	0.4258	9	OH(8-5)R11(08.5-)	12772.9	0	-0.000597221	9.5	f	8F1(9.5+)f	1158.18	20	9.55382	-3.05545	25108
1	12776.2	9	[8-5]R1e(8.5)		12772.7	0.4258	9	OH(8-5)R11(08.5+)	12772.7	0	-0.000666516	9.5	e	8F1(9.5-)e	1156.14	20	9.55691	-3.05577	25106
1	12800.5	11	[8-5]R1e(9.5)		12797	0.4266	11	OH(8-5)R11(09.5-)	12797	0	-0.000671906	10.5	e	8F1(10.5+)e	1408.68	22	9.0633	-2.89738	25358.5
1	12800.9	11	[8-5]R1f(9.5)		12797.4	0.4266	11	OH(8-5)R11(09.5+)	12797.4	0	4.07174e-05	10.5	f	8F1(10.5-)f	1411.18	22	9.06011	-2.89703	25361
1	12978.5	5	[8-5]R1e(13.5)		12974.9	0.4325	5	OH(8-5)R11(13.5-)	12974.9	0	-0.00107787	14.5	e	8F1(14.5+)e	2646.09	30	6.92608	-3.72705	26595.9
1	12979.9	5	[8-5]R1f(13.5)		12976.3	0.4325	5	OH(8-5)R11(13.5+)	12976.3	0	0.00275559	14.5	f	8F1(14.5-)f	2650.67	30	6.92226	-3.7265	26600.5
2	13124.6	28		L	13121		28	OH(8-5)R12(00.5+)	13121	0	0.0566872	1.5		8F1(1.5-)e	1.7e-05	4	0.213727	2.79582	23949.8
2	13101.6	13		L	13098		13	OH(8-5)R12(02.5+)	13098	3	0.016474	3.5		8F1(3.5-)e	143.532	8	0.05761	2.64642	24093.4
1	12834.5	190	[8-5]R2f(0.5)		12831	0.4277	190	OH(8-5)R22(00.5-)	12831	0	-0.00138828	1.5	f	8F2(1.5+)f	172.299	4	9.68147	1.59052	24122.1
1	12834.6	190	[8-5]R2e(0.5)		12831.1	0.4277	190	OH(8-5)R22(00.5+)	12831.1	0	-0.000285198	1.5	e	8F2(1.5-)e	172.147	4	9.67959	1.59071	24122
1	12801.5	183	[8-5]R2e(1.5)		12798	0.4266	183	OH(8-5)R22(01.5-)	12798	0	-0.000612086	2.5	e	8F2(2.5+)e	241.24	6	11.16	1.0054	24191.1
1	12801.6	183	[8-5]R2f(1.5)		12798.1	0.4266	183	OH(8-5)R22(01.5+)	12798.1	0	-0.00190944	2.5	f	8F2(2.5-)f	241.414	6	11.1625	1.00516	24191.2
1	12777.2	125	[8-5]R2f(2.5)		12773.7	0.4258	125	OH(8-5)R22(02.5-)	12773.7	0	-0.00196589	3.5	f	8F2(3.5+)f	337.572	8	11.4591	0.310092	24287.4
1	12777	125	[8-5]R2e(2.5)		12773.5	0.4258	125	OH(8-5)R22(02.5+)	12773.5	0	0.000214414	3.5	e	8F2(3.5-)e	337.431	8	11.4563	0.310332	24287.3
1	12760.9	75	[8-5]R2e(3.5)		12757.4	0.4252	75	OH(8-5)R22(03.5-)	12757.4	0	-2.32003e-07	4.5	e	8F2(4.5+)e	460.277	10	11.3496	-0.41428	24410.1
1	12761.1	75	[8-5]R2f(3.5)		12757.6	0.4253	75	OH(8-5)R22(03.5+)	12757.6	0	-0.00146223	4.5	f	8F2(4.5-)f	460.328	10	11.3523	-0.414519	24410.1
1	12753.1	66.5	[8-5]R2f(4.5)		12749.6	0.425	66.5	OH(8-5)R22(04.5-)	12749.6	0	-0.00205797	5.5	f	8F2(5.5+)f	609.216	12	11.0578	-0.690843	24559
1	12752.8	66.5	[8-5]R2e(5.5)		12749.3	0.425	66.5	OH(8-5)R22(05.5-)	12749.3	3	0.000577885	6.5	e	8F2(6.5+)e	784.068	14	10.658	-0.808167	24733.9
1	12753.1	66.5	[8-5]R2f(5.5)		12749.6	0.425	66.5	OH(8-5)R22(05.5+)	12749.6	3	-0.00142532	6.5	f	8F2(6.5-)f	783.772	14	10.6605	-0.8084	24733.6
1	12760.9	7.5	[8-5]R2f(6.5)		12757.4	0.4252	7.5	OH(8-5)R22(06.5-)	12757.4	0	-0.000630718	7.5	f	8F2(7.5+)f	983.531	16	10.2011	-3.08018	24933.3
1	12760.6	7.5	[8-5]R2e(6.5)		12757.1	0.4252	7.5	OH(8-5)R22(06.5+)	12757.1	0	0.000489411	7.5	e	8F2(7.5-)e	984.075	16	10.1987	-3.07994	24933.9
1	12776.3	5	[8-5]R2e(7.5)		12772.8	0.4258	5	OH(8-5)R22(07.5-)	12772.8	0	0.000651829	8.5	e	8F2(8.5+)e	1208.86	18	9.70008	-3.55307	25158.7
1	12776.5	5	[8-5]R2f(7.5)		12773	0.4258	5	OH(8-5)R22(07.5+)	12773	0	-0.000211619	8.5	f	8F2(8.5-)f	1208.02	18	9.70242	-3.55331	25157.8
1	12800	11	[8-5]R2f(8.5)		12796.5	0.4266	11	OH(8-5)R22(08.5-)	12796.5	0	-0.000453333	9.5	f	8F2(9.5+)f	1456.75	20	9.17825	-2.81467	25406.6
1	12800	11	[8-5]R2e(8.5)		12796.5	0.4265	11	OH(8-5)R22(08.5+)	12796.5	0	0.00129176	9.5	e	8F2(9.5-)e	1457.92	20	9.17593	-2.81442	25407.7
1	12976.6	6	[8-5]R2f(12.5)		12973.1	0.4324	6	OH(8-5)R22(12.5-)	12973.1	0	-0.00155683	13.5	f	8F2(13.5+)f	2683.64	28	6.97927	-3.48339	26633.5
1	12977.1	6	[8-5]R2e(12.5)		12973.6	0.4325	6	OH(8-5)R22(12.5+)	12973.6	0	-0.00855142	13.5	e	8F2(13.5-)e	2686.48	28	6.97669	-3.48302	26636.3
1	20276	1931.5	[8-6]P1f(2.5)		20270.5	0.6757	1931.5	OH(8-6)P11(02.5-)	20270.5	0	-0.00208352	1.5	f	8F1(1.5+)f	0.024327	4	46.0288	2.35049	23949.8
1	20275.6	1931.5	[8-6]P1e(2.5)		20270.1	0.6757	1931.5	OH(8-6)P11(02.5+)	20270.1	0	-0.000650934	1.5	e	8F1(1.5-)e	5e-05	4	46.0275	2.35052	23949.8
1	20564.1	1872	[8-6]P1f(4.5)		20558.5	0.6853	1872	OH(8-6)P11(04.5-)	20558.5	0	-0.0038063	3.5	f	8F1(3.5+)f	143.745	8	61.8529	1.33056	24093.6
1	20562.9	1872	[8-6]P1e(4.5)		20557.3	0.6852	1872	OH(8-6)P11(04.5+)	20557.3	0	-0.00317038	3.5	e	8F1(3.5-)e	143.532	8	61.8556	1.33052	24093.4
1	20728.2	1421.5	[8-6]P1e(5.5)		20722.5	0.6908	1421.5	OH(8-6)P11(05.5-)	20722.5	0	-0.00391478	4.5	e	8F1(4.5+)e	251.642	10	65.022	0.782157	24201.5
1	20729.9	1421.5	[8-6]P1f(5.5)		20724.2	0.6908	1421.5	OH(8-6)P11(05.5+)	20724.2	0	-0.00469337	4.5	f	8F1(4.5-)f	252.032	10	65.0147	0.782269	24201.9
1	20910.7	755.5	[8-6]P1f(6.5)		20905	0.6968	755.5	OH(8-6)P11(06.5-)	20905	0	-0.00508187	5.5	f	8F1(5.5+)f	384.728	12	67.4077	-0.0682863	24334.5
1	20908.4	755.5	[8-6]P1e(6.5)		20902.7	0.6968	755.5	OH(8-6)P11(06.5+)	20902.7	0	-0.00497165	5.5	e	8F1(5.5-)e	384.104	12	67.4207	-0.0684788	24333.9
1	21104.3	346	[8-6]P1e(7.5)		21098.5	0.7033	346	OH(8-6)P11(07.5-)	21098.5	0	-0.00478886	6.5	e	8F1(6.5+)e	540.914	14	69.39	-1.03236	24490.7
1	21107.1	346	[8-6]P1f(7.5)		21101.3	0.7034	346	OH(8-6)P11(07.5+)	21101.3	0	-0.00655087	6.5	f	8F1(6.5-)f	541.824	14	69.3706	-1.03208	24491.6
1	21319.6	115.5	[8-6]P1f(8.5)		21313.8	0.7105	115.5	OH(8-6)P11(08.5-)	21313.8	0	-0.00566427	7.5	f	8F1(7.5+)f	723.226	16	71.0333	-2.28647	24673
1	21316.2	115.5	[8-6]P1e(8.5)		21310.3	0.7103	115.5	OH(8-6)P11(08.5+)	21310.3	0	-0.00541634	7.5	e	8F1(7.5-)e	721.981	16	71.0598	-2.28684	24671.8
1	21795.7	93.5	[8-6]P1f(10.5)		21789.8	0.7263	93.5	OH(8-6)P11(10.5-)	21789.8	0	-0.00325259	9.5	f	8F1(9.5+)f	1158.18	20	73.6464	-2.75705	25108
1	21790.8	93.5	[8-6]P1e(10.5)		21784.8	0.7262	93.5	OH(8-6)P11(10.5+)	21784.8	0	-0.00335827	9.5	e	8F1(9.5-)e	1156.14	20	73.6885	-2.75762	25106
1	22055	92	[8-6]P1e(11.5)		22049	0.735	92	OH(8-6)P11(11.5-)	22049	0	-0.00201375	10.5	e	8F1(10.5+)e	1408.68	22	74.6799	-2.88246	25358.5
1	22060.8	92	[8-6]P1f(11.5)		22054.8	0.7352	92	OH(8-6)P11(11.5+)	22054.8	0	-0.000753175	10.5	f	8F1(10.5-)f	1411.18	22	74.6292	-2.88179	25361
1	22345.1	53.5	[8-6]P1f(12.5)		22339	0.7446	53.5	OH(8-6)P11(12.5-)	22339	0	0.00187504	11.5	f	8F1(11.5+)f	1687.38	24	75.4023	-3.52121	25637.2
1	22338.5	53.5	[8-6]P1e(12.5)		22332.4	0.7444	53.5	OH(8-6)P11(12.5+)	22332.4	0	-0.000932204	11.5	e	8F1(11.5-)e	1684.4	24	75.4621	-3.522	25634.2
1	22642.2	42	[8-6]P1e(13.5)		22636	0.7545	42	OH(8-6)P11(13.5-)	22636	0	-0.000645077	12.5	e	8F1(12.5+)e	1982.86	26	76.0341	-3.85161	25932.7
1	22649.8	42	[8-6]P1f(13.5)		22643.6	0.7548	42	OH(8-6)P11(13.5+)	22643.6	0	0.00403168	12.5	f	8F1(12.5-)f	1986.36	26	75.9648	-3.8507	25936.2
1	20193	309.5	[8-6]P2e(1.5)		20187.5	0.6729	309.5	OH(8-6)P22(01.5-)	20187.5	2	-0.00179874	0.5	e	8F2(0.5+)e	130.533	2	72.5049	0.758156	24080.4
1	20193.4	309.5	[8-6]P2f(1.5)		20187.9	0.6729	309.5	OH(8-6)P22(01.5+)	20187.9	2	-0.00256244	0.5	f	8F2(0.5-)f	130.622	2	72.5122	0.758056	24080.4
1	20339.6	1067.5	[8-6]P2f(2.5)		20334.1	0.6778	1067.5	OH(8-6)P22(02.5-)	20334.1	0	-0.00299957	1.5	f	8F2(1.5+)f	172.299	4	68.4072	1.3613	24122.1
1	20339.4	1067.5	[8-6]P2e(2.5)		20333.8	0.6778	1067.5	OH(8-6)P22(02.5+)	20333.8	0	-0.00171725	1.5	e	8F2(1.5-)e	172.147	4	68.3949	1.36148	24122
1	20499.4	449	[8-6]P2e(3.5)		20493.8	0.6831	449	OH(8-6)P22(03.5-)	20493.8	2	-0.000690326	2.5	e	8F2(2.5+)e	241.24	6	67.994	0.0958444	24191.1
1	20499.4	449	[8-6]P2f(3.5)		20493.8	0.6831	449	OH(8-6)P22(03.5+)	20493.8	2	-0.00285135	2.5	f	8F2(2.5-)f	241.414	6	68.0088	0.0956262	24191.2
1	20672.7	30.5	[8-6]P2f(4.5)		20667	0.6889	30.5	OH(8-6)P22(04.5-)	20667	2	-0.00296917	3.5	f	8F2(3.5+)f	337.572	8	68.7282	-2.89188	24287.4
1	20673	30.5	[8-6]P2e(4.5)		20667.4	0.6889	30.5	OH(8-6)P22(04.5+)	20667.4	2	-0.000233633	3.5	e	8F2(3.5-)e	337.432	8	68.7121	-2.89164	24287.3
1	20860.6	409.5	[8-6]P2e(5.5)		20854.9	0.6952	409.5	OH(8-6)P22(05.5-)	20854.9	0	-0.000370026	4.5	e	8F2(4.5+)e	460.277	10	69.8279	-0.533682	24410.1
1	20859.9	409.5	[8-6]P2f(5.5)		20854.2	0.6951	409.5	OH(8-6)P22(05.5+)	20854.2	0	-0.00251739	4.5	f	8F2(4.5-)f	460.328	10	69.8451	-0.533928	24410.1
1	21061.5	205	[8-6]P2f(6.5)		21055.8	0.7019	205	OH(8-6)P22(06.5-)	21055.8	0	-0.00210476	5.5	f	8F2(5.5+)f	609.216	12	71.078	-1.42567	24559
1	21062.7	205	[8-6]P2e(6.5)		21056.9	0.7019	205	OH(8-6)P22(06.5+)	21056.9	0	0.00104809	5.5	e	8F2(5.5-)e	609.312	12	71.0593	-1.42541	24559.1
1	21279.9	135	[8-6]P2e(7.5)		21274.1	0.7091	135	OH(8-6)P22(07.5-)	21274.1	0	0.000938804	6.5	e	8F2(6.5+)e	784.068	14	72.2734	-2.01424	24733.9
1	21278.2	135	[8-6]P2f(7.5)		21272.4	0.7091	135	OH(8-6)P22(07.5+)	21272.4	0	-0.00144999	6.5	f	8F2(6.5-)f	783.772	14	72.2945	-2.01453	24733.6
1	21510.8	113.5	[8-6]P2f(8.5)		21505	0.7168	113.5	OH(8-6)P22(08.5-)	21505	0	-0.00110233	7.5	f	8F2(7.5+)f	983.531	16	73.4244	-2.33704	24933.3
1	21513	113.5	[8-6]P2e(8.5)		21507.1	0.7169	113.5	OH(8-6)P22(08.5+)	21507.1	0	0.00205135	7.5	e	8F2(7.5-)e	984.075	16	73.4	-2.33671	24933.9
1	21762.9	71.5	[8-6]P2e(9.5)		21757	0.7252	71.5	OH(8-6)P22(09.5-)	21757	0	0.00243979	8.5	e	8F2(8.5+)e	1208.86	18	74.3983	-2.93011	25158.7
1	21760.1	71.5	[8-6]P2f(9.5)		21754.2	0.7251	71.5	OH(8-6)P22(09.5+)	21754.2	0	0.000116428	8.5	f	8F2(8.5-)f	1208.02	18	74.427	-2.93049	25157.8
1	22027.2	56.5	[8-6]P2f(10.5)		22021.1	0.734	56.5	OH(8-6)P22(10.5-)	22021.1	0	0.00114718	9.5	f	8F2(9.5+)f	1456.75	20	75.2758	-3.28265	25406.6
1	22030.5	56.5	[8-6]P2e(10.5)		22024.5	0.7342	56.5	OH(8-6)P22(10.5+)	22024.5	0	0.00154882	9.5	e	8F2(9.5-)e	1457.92	20	75.2419	-3.2822	25407.7
1	22317	38.5	[8-6]P2e(11.5)		22310.9	0.7437	38.5	OH(8-6)P22(11.5-)	22310.9	0	0.000855762	10.5	e	8F2(10.5+)e	1730.77	22	75.9136	-3.76998	25680.6
1	22312.9	38.5	[8-6]P2f(11.5)		22306.8	0.7436	38.5	OH(8-6)P22(11.5+)	22306.8	0	0.00186434	10.5	f	8F2(10.5-)f	1729.23	22	75.9533	-3.7705	25679
1	22618.6	35.5	[8-6]P2f(12.5)		22612.4	0.7537	35.5	OH(8-6)P22(12.5-)	22612.4	0	0.00190328	11.5	f	8F2(11.5+)f	2024.91	24	76.4463	-3.94511	25974.7
1	22623.4	35.5	[8-6]P2e(12.5)		22617.2	0.7539	35.5	OH(8-6)P22(12.5+)	22617.2	0	-0.00316499	11.5	e	8F2(11.5-)e	2026.86	24	76.4001	-3.9445	25976.7
1	20008.1	1750.5	[8-6]Q1f(1.5)		20002.6	0.6668	1750.5	OH(8-6)Q11(01.5-)	20002.6	2	-0.00192112	1.5	f	8F1(1.5+)f	0.024376	4	59.9566	1.98774	23949.8
1	20008.3	1750.5	[8-6]Q1e(1.5)		20002.8	0.6668	1750.5	OH(8-6)Q11(01.5+)	20002.8	2	-0.00140337	1.5	e	8F1(1.5-)e	-1.4e-05	4	59.9601	1.98768	23949.8
1	20033.6	453.5	[8-6]Q1e(2.5)		20028.2	0.6676	453.5	OH(8-6)Q11(02.5-)	20028.2	2	-0.00283992	2.5	e	8F1(2.5+)e	59.6985	6	24.6749	1.11945	24009.5
1	20032.8	453.5	[8-6]Q1f(2.5)		20027.3	0.6676	453.5	OH(8-6)Q11(02.5+)	20027.3	2	-0.0011604	2.5	f	8F1(2.5-)f	59.7902	6	24.6703	1.11964	24009.6
1	20068	84	[8-6]Q1f(3.5)		20062.5	0.6688	84	OH(8-6)Q11(03.5-)	20062.5	1	-0.00210279	3.5	f	8F1(3.5+)f	143.745	8	13.058	-0.218026	24093.6
1	20070	84	[8-6]Q1e(3.5)		20064.5	0.6688	84	OH(8-6)Q11(03.5+)	20064.5	1	-0.0021709	3.5	e	8F1(3.5-)e	143.532	8	13.0627	-0.218383	24093.4
2	20739.7	38			20734.1	0.6911	38	OH(8-6)Q12(01.5-)	20733.9	0	0.136862	1.5	f	8F1(1.5+)f	0.024325	4	0.772541	2.50936	23949.8
2	20740.5	38			20734.9	0.6912	38	OH(8-6)Q12(01.5+)	20734.9	0	0.0360977	1.5	e	8F1(1.5-)e	1e-05	4	0.760781	2.5247	23949.8
2	20816.5	44			20810.8	0.6937	44	OH(8-6)Q12(02.5-)	20810.7	0	0.09751	2.5	e	8F1(2.5+)e	59.6985	6	0.772011	2.25119	24009.5
2	20815.2	41			20809.5	0.6937	41	OH(8-6)Q12(02.5+)	20809.4	0	0.131859	2.5	f	8F1(2.5-)f	59.7902	6	0.788719	2.15916	24009.6
2	20917.5	28			20911.8	0.6971	28	OH(8-6)Q12(03.5-)	20911.7	0	0.0451077	3.5	f	8F1(3.5+)f	143.745	8	0.714996	1.58824	24093.6
1	20005.4	194.5	[8-6]Q2e(0.5)		20000	0.6667	194.5	OH(8-6)Q22(00.5-)	20000	2	-0.00124116	0.5	e	8F2(0.5+)e	130.533	2	34.1979	1.04512	24080.4
1	20004.6	194.5	[8-6]Q2f(0.5)		19999.2	0.6666	194.5	OH(8-6)Q22(00.5+)	19999.2	2	-0.00395814	0.5	f	8F2(0.5-)f	130.622	2	34.202	1.045	24080.4
1	19772	1150.5	[8-6]R1e(1.5)		19766.6	0.6589	1150.5	OH(8-6)R11(01.5-)	19766.6	0	-0.00162477	2.5	e	8F1(2.5+)e	59.6986	6	24.2274	2.06871	24009.5
1	19771.8	1150.5	[8-6]R1f(1.5)		19766.4	0.6589	1150.5	OH(8-6)R11(01.5+)	19766.4	0	-0.00146076	2.5	f	8F1(2.5-)f	59.7902	6	24.2248	2.06881	24009.6
1	19701.9	590	[8-6]R1f(2.5)		19696.5	0.6566	590	OH(8-6)R11(02.5-)	19696.5	2	-0.0017405	3.5	f	8F1(3.5+)f	143.745	8	30.4965	0.883069	24093.6
1	19702.3	590	[8-6]R1e(2.5)		19696.9	0.6566	590	OH(8-6)R11(02.5+)	19696.9	2	-0.00174055	3.5	e	8F1(3.5-)e	143.532	8	30.502	0.882889	24093.4
1	19642.7	387.5	[8-6]R1e(3.5)		19637.3	0.6546	387.5	OH(8-6)R11(03.5-)	19637.3	2	-0.0029523	4.5	e	8F1(4.5+)e	251.642	10	31.9081	0.19427	24201.5
1	19642.2	387.5	[8-6]R1f(3.5)		19636.9	0.6546	387.5	OH(8-6)R11(03.5+)	19636.9	2	-0.00267525	4.5	f	8F1(4.5-)f	252.032	10	31.9005	0.194508	24201.9
1	19593.2	45	[8-6]R1f(4.5)		19587.8	0.6529	45	OH(8-6)R11(04.5-)	19587.8	2	-0.00301181	5.5	f	8F1(5.5+)f	384.728	12	31.3863	-2.12461	24334.5
1	19593.7	45	[8-6]R1e(4.5)		19588.3	0.6529	45	OH(8-6)R11(04.5+)	19588.3	2	-0.00353669	5.5	e	8F1(5.5-)e	384.104	12	31.3951	-2.1249	24333.9
1	19625.2	2.5	[8-6]R1f(12.5)		19619.8	0.654	2.5	OH(8-6)R11(12.5-)	19619.8	0	0.00515093	13.5	f	8F1(13.5+)f	2307.63	28	13.7782	-5.039	26257.4
1	19624	2.5	[8-6]R1e(12.5)		19618.7	0.654	2.5	OH(8-6)R11(12.5+)	19618.7	0	0.0014304	13.5	e	8F1(13.5-)e	2303.6	28	13.7873	-5.03966	26253.4
2	20541.7	59		L	20536.1	0.6845	59	OH(8-6)R12(00.5-)	20536.1	0	-0.0675281	1.5		8F1(1.5+)f	0.024396	4	0.74609	2.29101	23949.8
1	19839.6	410.5	[8-6]R2f(0.5)		19834.2	0.6611	410.5	OH(8-6)R22(00.5-)	19834.2	0	-0.00354519	1.5	f	8F2(1.5+)f	172.299	4	30.7351	1.20568	24122.1
1	19839.8	410.5	[8-6]R2e(0.5)		19834.4	0.6611	410.5	OH(8-6)R22(00.5+)	19834.4	0	-0.00118095	1.5	e	8F2(1.5-)e	172.147	4	30.7283	1.2059	24122
1	19751.5	405.5	[8-6]R2e(1.5)		19746.1	0.6582	405.5	OH(8-6)R22(01.5-)	19746.1	0	-2.32396e-05	2.5	e	8F2(2.5+)e	241.24	6	34.576	0.6702	24191.1
1	19751.5	405.5	[8-6]R2f(1.5)		19746.1	0.6582	405.5	OH(8-6)R22(01.5+)	19746.2	0	-0.00416684	2.5	f	8F2(2.5-)f	241.414	6	34.5854	0.669931	24191.2
1	19678.1	138	[8-6]R2f(2.5)		19672.8	0.6558	138	OH(8-6)R22(02.5-)	19672.8	1	-0.00359242	3.5	f	8F2(3.5+)f	337.572	8	34.5524	-0.694664	24287.4
1	19677.9	138	[8-6]R2e(2.5)		19672.5	0.6557	138	OH(8-6)R22(02.5+)	19672.5	1	-3.49652e-05	3.5	e	8F2(3.5-)e	337.432	8	34.5423	-0.694372	24287.3
1	19618.5	108	[8-6]R2e(3.5)		19613.1	0.6538	108	OH(8-6)R22(03.5-)	19613.1	0	0.000510509	4.5	e	8F2(4.5+)e	460.277	10	33.194	-1.12282	24410.1
1	19618.9	108	[8-6]R2f(3.5)		19613.6	0.6538	108	OH(8-6)R22(03.5+)	19613.6	0	-0.003799	4.5	f	8F2(4.5-)f	460.328	10	33.204	-1.12312	24410.1
1	19573.5	10.5	[8-6]R2f(4.5)		19568.2	0.6523	10.5	OH(8-6)R22(04.5-)	19568.2	1	-0.00209208	5.5	f	8F2(5.5+)f	609.216	12	31.2544	-3.57569	24559
1	19572.9	10.5	[8-6]R2e(4.5)		19567.6	0.6523	10.5	OH(8-6)R22(04.5+)	19567.6	1	0.0015566	5.5	e	8F2(5.5-)e	609.312	12	31.2449	-3.57539	24559.1
1	19624.2	2.5	[8-6]R2e(11.5)		19618.8	0.654	2.5	OH(8-6)R22(11.5-)	19618.8	0	-0.00886726	12.5	e	8F2(12.5+)e	2345.62	26	14.0223	-4.98246	26295.4
1	19624.3	2.5	[8-6]R2f(11.5)		19618.9	0.654	2.5	OH(8-6)R22(11.5+)	19618.9	0	-0.00235104	12.5	f	8F2(12.5-)f	2343.25	26	14.0292	-4.98295	26293.1
1	10085.3	125	[9-5]P1f(2.5)		10082.5	0.3361	125	OH(9-5)P11(02.5-)	10082.5	0	-0.000712277	1.5	f	9F1(1.5+)f	0.020657	4	3.24821	2.26392	26185.8
1	10085.2	125	[9-5]P1e(2.5)		10082.4	0.3361	125	OH(9-5)P11(02.5+)	10082.4	0	-0.000821457	1.5	e	9F1(1.5-)e	-2.2e-05	4	3.2479	2.26401	26185.8
1	10126.7	140	[9-5]P1e(3.5)		10123.9	0.3375	140	OH(9-5)P11(03.5-)	10123.9	0	-0.000252647	2.5	e	9F1(2.5+)e	56.358	6	3.97282	1.77041	26242.1
1	10126.9	140	[9-5]P1f(3.5)		10124.1	0.3375	140	OH(9-5)P11(03.5+)	10124.1	0	-0.000522137	2.5	f	9F1(2.5-)f	56.4359	6	3.97327	1.77029	26242.2
1	10174.7	110	[9-5]P1f(4.5)		10171.9	0.3391	110	OH(9-5)P11(04.5-)	10171.9	0	-0.000642209	3.5	f	9F1(3.5+)f	135.627	8	4.28209	1.1666	26321.4
1	10174.3	110	[9-5]P1e(4.5)		10171.5	0.3391	110	OH(9-5)P11(04.5+)	10171.5	0	-0.000906577	3.5	e	9F1(3.5-)e	135.446	8	4.28169	1.16669	26321.2
1	10228.3	80	[9-5]P1e(5.5)		10225.5	0.3409	80	OH(9-5)P11(05.5-)	10225.5	0	-0.00133679	4.5	e	9F1(4.5+)e	237.36	10	4.46896	0.582286	26423.1
1	10228.9	80	[9-5]P1f(5.5)		10226.1	0.3409	80	OH(9-5)P11(05.5+)	10226.1	0	-0.00127201	4.5	f	9F1(4.5-)f	237.695	10	4.46917	0.58224	26423.5
1	10289.7	36.5	[9-5]P1f(6.5)		10286.9	0.3429	36.5	OH(9-5)P11(06.5-)	10286.9	0	-0.000430353	5.5	f	9F1(5.5+)f	362.679	12	4.60779	-0.415343	26548.5
1	10288.9	36.5	[9-5]P1e(6.5)		10286.1	0.3429	36.5	OH(9-5)P11(06.5+)	10286.1	0	-0.000682976	5.5	e	9F1(5.5-)e	362.142	12	4.60788	-0.415362	26547.9
1	10356.4	22.5	[9-5]P1e(7.5)		10353.5	0.3451	22.5	OH(9-5)P11(07.5-)	10353.5	0	-5.18402e-05	6.5	e	9F1(6.5+)e	509.756	14	4.72272	-1.07793	26695.5
1	10357.3	22.5	[9-5]P1f(7.5)		10354.5	0.3451	22.5	OH(9-5)P11(07.5+)	10354.5	0	-0.00114609	6.5	f	9F1(6.5-)f	510.543	14	4.72227	-1.07783	26696.3
1	10063.4	38	[9-5]P2e(1.5)		10060.6	0.3354	38	OH(9-5)P22(01.5-)	10060.6	0	-0.000503287	0.5	e	9F2(0.5+)e	130.693	2	5.17031	1.30151	26316.5
1	10063.5	38	[9-5]P2f(1.5)		10060.8	0.3354	38	OH(9-5)P22(01.5+)	10060.8	0	6.72696e-05	0.5	f	9F2(0.5-)f	130.767	2	5.17112	1.30135	26316.6
1	10106.4	50	[9-5]P2f(2.5)		10103.7	0.3368	50	OH(9-5)P22(02.5-)	10103.7	0	-0.000670765	1.5	f	9F2(1.5+)f	169.839	4	4.813	0.954408	26355.6
1	10106.3	50	[9-5]P2e(2.5)		10103.6	0.3368	50	OH(9-5)P22(02.5+)	10103.6	0	-0.000789412	1.5	e	9F2(1.5-)e	169.711	4	4.81173	0.954673	26355.5
1	10155.7	42.5	[9-5]P2e(3.5)		10153	0.3384	42.5	OH(9-5)P22(03.5-)	10153	0	-0.00110272	2.5	e	9F2(2.5+)e	234.509	6	4.73083	0.403643	26420.3
1	10155.8	42.5	[9-5]P2f(3.5)		10153	0.3384	42.5	OH(9-5)P22(03.5+)	10153	0	-8.43104e-05	2.5	f	9F2(2.5-)f	234.654	6	4.73238	0.403317	26420.4
1	10211.5	35	[9-5]P2f(4.5)		10208.8	0.3403	35	OH(9-5)P22(04.5-)	10208.7	0	0.000918365	3.5	f	9F2(3.5+)f	324.857	8	4.74056	-0.0802488	26510.6
1	10211.6	35	[9-5]P2e(4.5)		10208.8	0.3403	35	OH(9-5)P22(04.5+)	10208.8	0	-0.00095365	3.5	e	9F2(3.5-)e	324.742	8	4.73892	-0.0799036	26510.5
1	10274	20	[9-5]P2e(5.5)		10271.2	0.3424	20	OH(9-5)P22(05.5-)	10271.2	0	-0.000931522	4.5	e	9F2(4.5+)e	440.001	10	4.78337	-0.871998	26625.8
1	10273.8	20	[9-5]P2f(5.5)		10271	0.3424	20	OH(9-5)P22(05.5+)	10271	0	0.000136504	4.5	f	9F2(4.5-)f	440.036	10	4.78501	-0.872341	26625.8
1	10342.7	14.5	[9-5]P2f(6.5)		10339.9	0.3447	14.5	OH(9-5)P22(06.5-)	10339.9	0	0.000395922	5.5	f	9F2(5.5+)f	579.75	12	4.84527	-1.38876	26765.5
1	10343	14.5	[9-5]P2e(6.5)		10340.2	0.3447	14.5	OH(9-5)P22(06.5+)	10340.2	0	-0.00178765	5.5	e	9F2(5.5-)e	579.845	12	4.84364	-1.38843	26765.6
1	10015.5	155	[9-5]Q1f(1.5)		10012.8	0.3338	155	OH(9-5)Q11(01.5-)	10012.8	0	-0.000827061	1.5	f	9F1(1.5+)f	0.020653	4	4.38537	2.17886	26185.8
1	10015.6	155	[9-5]Q1e(1.5)		10012.8	0.3338	155	OH(9-5)Q11(01.5+)	10012.8	0	-3.52619e-05	1.5	e	9F1(1.5-)e	4e-06	4	4.38579	2.17876	26185.8
1	10028.3	58	[9-5]Q1e(2.5)		10025.6	0.3342	58	OH(9-5)Q11(02.5-)	10025.6	0	-0.000483785	2.5	e	9F1(2.5+)e	56.3581	6	1.81028	1.6752	26242.1
1	10028.1	58	[9-5]Q1f(2.5)		10025.3	0.3342	58	OH(9-5)Q11(02.5+)	10025.3	0	0.000113115	2.5	f	9F1(2.5-)f	56.4358	6	1.80972	1.67551	26242.2
1	10046	25	[9-5]Q1f(3.5)		10043.3	0.3348	25	OH(9-5)Q11(03.5-)	10043.3	0	-0.00058921	3.5	f	9F1(3.5+)f	135.627	8	0.962204	1.17796	26321.4
1	10046.5	25	[9-5]Q1e(3.5)		10043.8	0.3348	25	OH(9-5)Q11(03.5+)	10043.8	0	-0.000791726	3.5	e	9F1(3.5-)e	135.446	8	0.962774	1.17737	26321.2
1	10014.2	17.5	[9-5]Q2e(0.5)		10011.4	0.3337	17.5	OH(9-5)Q22(00.5-)	10011.4	0	-0.00100909	0.5	e	9F2(0.5+)e	130.693	2	2.50169	1.25209	26316.5
1	10014	17.5	[9-5]Q2f(0.5)		10011.2	0.3337	17.5	OH(9-5)Q22(00.5+)	10011.2	0	-0.0011791	0.5	f	9F2(0.5-)f	130.767	2	2.50184	1.25203	26316.6
1	10023.9	7.5	[9-5]Q2f(1.5)		10021.2	0.334	7.5	OH(9-5)Q22(01.5-)	10021.2	2	-0.000531098	1.5	f	9F2(1.5+)f	169.839	4	0.538842	1.24694	26355.6
1	10024.2	7.5	[9-5]Q2e(1.5)		10021.5	0.3341	7.5	OH(9-5)Q22(01.5+)	10021.5	2	0.000488144	1.5	e	9F2(1.5-)e	169.711	4	0.538838	1.24695	26355.5
1	9959.33	52.5	[9-5]R1e(1.5)		9956.59	0.3319	52.5	OH(9-5)R11(01.5-)	9956.6	0	-0.000715795	2.5	e	9F1(2.5+)e	56.3581	6	1.84715	1.55541	26242.1
1	9959.28	52.5	[9-5]R1f(1.5)		9956.55	0.3319	52.5	OH(9-5)R11(01.5+)	9956.55	0	-0.000670594	2.5	f	9F1(2.5-)f	56.4359	6	1.84691	1.55554	26242.2
1	9949.21	70	[9-5]R1f(2.5)		9946.49	0.3315	70	OH(9-5)R11(02.5-)	9946.49	0	-0.000297624	3.5	f	9F1(3.5+)f	135.627	8	2.37372	1.30459	26321.4
1	9949.26	70	[9-5]R1e(2.5)		9946.53	0.3316	70	OH(9-5)R11(02.5+)	9946.54	0	-0.000525533	3.5	e	9F1(3.5-)e	135.446	8	2.3742	1.30439	26321.2
1	9944.39	45	[9-5]R1e(3.5)		9941.67	0.3314	45	OH(9-5)R11(03.5-)	9941.67	0	-0.000901151	4.5	e	9F1(4.5+)e	237.36	10	2.54266	0.570865	26423.1
1	9944.36	45	[9-5]R1f(3.5)		9941.63	0.3314	45	OH(9-5)R11(03.5+)	9941.63	0	-0.00111741	4.5	f	9F1(4.5-)f	237.695	10	2.54203	0.571114	26423.5
1	9944.93	22.5	[9-5]R1f(4.5)		9942.2	0.3314	22.5	OH(9-5)R11(04.5-)	9942.21	0	-0.00070093	5.5	f	9F1(5.5+)f	362.679	12	2.56919	-0.314981	26548.5
1	9944.92	22.5	[9-5]R1e(4.5)		9942.2	0.3314	22.5	OH(9-5)R11(04.5+)	9942.2	0	-0.000759919	5.5	e	9F1(5.5-)e	362.142	12	2.5699	-0.31526	26547.9
1	9951.07	12	[9-5]R1e(5.5)		9948.34	0.3316	12	OH(9-5)R11(05.5-)	9948.34	0	-0.00102293	6.5	e	9F1(6.5+)e	509.756	14	2.52926	-1.08208	26695.5
1	9951.14	12	[9-5]R1f(5.5)		9948.41	0.3316	12	OH(9-5)R11(05.5+)	9948.41	0	-0.000973291	6.5	f	9F1(6.5-)f	510.543	14	2.52851	-1.08178	26696.3
1	9963.17	3.5	[9-5]R1f(6.5)		9960.44	0.332	3.5	OH(9-5)R11(06.5-)	9960.44	0	-0.000950614	7.5	f	9F1(7.5+)f	681.168	16	2.45106	-2.41634	26867
1	9963.01	3.5	[9-5]R1e(6.5)		9960.28	0.332	3.5	OH(9-5)R11(06.5+)	9960.28	0	-0.000358638	7.5	e	9F1(7.5-)e	680.089	16	2.45183	-2.41666	26865.9
1	9975.08	25	[9-5]R2f(0.5)		9972.34	0.3324	25	OH(9-5)R22(00.5-)	9972.34	0	-0.000535341	1.5	f	9F2(1.5+)f	169.839	4	2.31355	0.993797	26355.6
1	9975.08	25	[9-5]R2e(0.5)		9972.35	0.3324	25	OH(9-5)R22(00.5+)	9972.35	0	-0.000812681	1.5	e	9F2(1.5-)e	169.711	4	2.31319	0.993954	26355.5
1	9959.35	40	[9-5]R2e(1.5)		9956.62	0.3319	40	OH(9-5)R22(01.5-)	9956.63	2	-0.0011886	2.5	e	9F2(2.5+)e	234.509	6	2.66116	0.918359	26420.3
1	9959.41	40	[9-5]R2f(1.5)		9956.68	0.3319	40	OH(9-5)R22(01.5+)	9956.68	2	-1.67306e-05	2.5	f	9F2(2.5-)f	234.654	6	2.66166	0.918171	26420.4
1	9950.53	20	[9-5]R2f(2.5)		9947.81	0.3316	20	OH(9-5)R22(02.5-)	9947.8	0	0.000943359	3.5	f	9F2(3.5+)f	324.857	8	2.72545	-0.0863414	26510.6
1	9950.42	20	[9-5]R2e(2.5)		9947.69	0.3316	20	OH(9-5)R22(02.5+)	9947.69	0	-0.000278666	3.5	e	9F2(3.5-)e	324.742	8	2.72489	-0.0861384	26510.5
1	9948.13	10	[9-5]R2e(3.5)		9945.4	0.3315	10	OH(9-5)R22(03.5-)	9945.4	0	-0.000779371	4.5	e	9F2(4.5+)e	440.001	10	2.69216	-0.990344	26625.8
1	9948.27	10	[9-5]R2f(3.5)		9945.54	0.3315	10	OH(9-5)R22(03.5+)	9945.54	0	-0.000422954	4.5	f	9F2(4.5-)f	440.036	10	2.69274	-0.990559	26625.8
1	9952.5	5.5	[9-5]R2f(4.5)		9949.77	0.3317	5.5	OH(9-5)R22(04.5-)	9949.77	0	3.92798e-05	5.5	f	9F2(5.5+)f	579.75	12	2.61569	-1.74169	26765.5
1	9952.35	5.5	[9-5]R2e(4.5)		9949.62	0.3317	5.5	OH(9-5)R22(04.5+)	9949.62	0	-0.000910917	5.5	e	9F2(5.5-)e	579.845	12	2.6151	-1.74146	26765.6
1	9963.01	2.5	[9-5]R2e(5.5)		9960.28	0.332	2.5	OH(9-5)R22(05.5-)	9960.28	0	-0.000545906	6.5	e	9F2(6.5+)e	743.817	14	2.51434	-2.64478	26929.6
1	9963.14	2.5	[9-5]R2f(5.5)		9960.41	0.332	2.5	OH(9-5)R22(05.5+)	9960.41	0	0.000202672	6.5	f	9F2(6.5-)f	743.544	14	2.51495	-2.64502	26929.3
1	14525.5	31	[9-6]P1f(8.5)		14521.6	0.4841	31	OH(9-6)P11(08.5-)	14521.6	0	-0.00160784	7.5	f	9F1(7.5+)f	681.168	16	28.376	-2.68415	26867
1	14523.6	31	[9-6]P1e(8.5)		14519.6	0.484	31	OH(9-6)P11(08.5+)	14519.6	0	-0.000891853	7.5	e	9F1(7.5-)e	680.089	16	28.3833	-2.6844	26865.9
1	14655.7	15	[9-6]P1e(9.5)		14651.7	0.4884	15	OH(9-6)P11(09.5-)	14651.7	0	-0.00119201	8.5	e	9F1(8.5+)e	872.953	18	28.8812	-3.54551	27058.7
1	14658.1	15	[9-6]P1f(9.5)		14654.1	0.4885	15	OH(9-6)P11(09.5+)	14654.1	0	-0.0020097	8.5	f	9F1(8.5-)f	874.363	18	28.8712	-3.54517	27060.2
2	14955.3	12			14951.2	0.4984	12	OH(9-6)P11(11.5-)	14951.3	0	-0.0654553	10.5	e	9F1(10.5+)e	1325.16	22	29.7361	-3.9985	27510.9
1	14636.5	16.5	[9-6]P2f(8.5)		14632.5	0.4878	16.5	OH(9-6)P22(08.5-)	14632.5	0	0.00120172	7.5	f	9F2(7.5+)f	930.954	16	29.2809	-3.34616	27116.7
1	14637.7	16.5	[9-6]P2e(8.5)		14633.7	0.4878	16.5	OH(9-6)P22(08.5+)	14633.7	0	-0.0020402	7.5	e	9F2(7.5-)e	931.45	16	29.271	-3.34583	27117.2
1	21802.5	1615	[9-7]P1f(2.5)		21796.5	0.7266	1615	OH(9-7)P11(02.5-)	21796.5	0	-0.00570742	1.5	f	9F1(1.5+)f	0.020631	4	45.8652	2.17509	26185.8
1	21802.1	1615	[9-7]P1e(2.5)		21796.1	0.7265	1615	OH(9-7)P11(02.5+)	21796.1	0	-0.00588362	1.5	e	9F1(1.5-)e	-1.2e-05	4	45.8635	2.17513	26185.8
1	21955.2	2306	[9-7]P1e(3.5)		21949.2	0.7316	2306	OH(9-7)P11(03.5-)	21949.2	0	-0.00602393	2.5	e	9F1(2.5+)e	56.358	6	56.8925	1.91035	26242.1
1	21956	2306	[9-7]P1f(3.5)		21950	0.7317	2306	OH(9-7)P11(03.5+)	21950	0	-0.00736763	2.5	f	9F1(2.5-)f	56.4359	6	56.8938	1.91032	26242.2
1	22126.2	1980	[9-7]P1f(4.5)		22120.1	0.7373	1980	OH(9-7)P11(04.5-)	22120.1	2	-0.00904825	3.5	f	9F1(3.5+)f	135.627	8	62.0329	1.38375	26321.4
1	22124.9	1980	[9-7]P1e(4.5)		22118.8	0.7373	1980	OH(9-7)P11(04.5+)	22118.8	2	-0.00599693	3.5	e	9F1(3.5-)e	135.446	8	62.0341	1.38373	26321.2
1	22311.8	787.5	[9-7]P1e(5.5)		22305.7	0.7435	787.5	OH(9-7)P11(05.5-)	22305.7	2	-0.00608127	4.5	e	9F1(4.5+)e	237.36	10	65.362	0.186337	26423.1
1	22313.7	787.5	[9-7]P1f(5.5)		22307.6	0.7436	787.5	OH(9-7)P11(05.5+)	22307.6	2	-0.0107236	4.5	f	9F1(4.5-)f	237.695	10	65.3563	0.186424	26423.5
1	22519.2	550	[9-7]P1f(6.5)		22513.1	0.7504	550	OH(9-7)P11(06.5-)	22513.1	2	-0.012079	5.5	f	9F1(5.5+)f	362.679	12	67.8812	-0.392748	26548.5
1	22516.7	550	[9-7]P1e(6.5)		22510.6	0.7504	550	OH(9-7)P11(06.5+)	22510.6	2	-0.00472807	5.5	e	9F1(5.5-)e	362.142	12	67.8927	-0.392917	26547.9
1	22740.4	273.5	[9-7]P1e(7.5)		22734.2	0.7578	273.5	OH(9-7)P11(07.5-)	22734.2	0	-0.00397576	6.5	e	9F1(6.5+)e	509.756	14	69.959	-1.27567	26695.5
1	22743.6	273.5	[9-7]P1f(7.5)		22737.4	0.7579	273.5	OH(9-7)P11(07.5+)	22737.4	0	-0.0126859	6.5	f	9F1(6.5-)f	510.543	14	69.9406	-1.2754	26696.3
1	22987.5	83.5	[9-7]P1f(8.5)		22981.2	0.766	83.5	OH(9-7)P11(08.5-)	22981.2	0	-0.0142384	7.5	f	9F1(7.5+)f	681.168	16	71.6606	-2.61968	26867
1	22983.5	83.5	[9-7]P1e(8.5)		22977.3	0.7659	83.5	OH(9-7)P11(08.5+)	22977.3	0	-0.00397633	7.5	e	9F1(7.5-)e	680.089	16	71.6868	-2.62005	26865.9
1	21710.9	487	[9-7]P2e(1.5)		21705	0.7235	487	OH(9-7)P22(01.5-)	21705	0	-0.00339366	0.5	e	9F2(0.5+)e	130.693	2	72.1019	1.21704	26316.5
1	21711.4	487	[9-7]P2f(1.5)		21705.5	0.7235	487	OH(9-7)P22(01.5+)	21705.5	0	-0.00215967	0.5	f	9F2(0.5-)f	130.767	2	72.1073	1.21696	26316.6
1	21873.7	770.5	[9-7]P2f(2.5)		21867.7	0.7289	770.5	OH(9-7)P22(02.5-)	21867.7	0	-0.00157068	1.5	f	9F2(1.5+)f	169.839	4	68.3102	1.03669	26355.6
1	21873.3	770.5	[9-7]P2e(2.5)		21867.4	0.7289	770.5	OH(9-7)P22(02.5+)	21867.4	0	-0.00403109	1.5	e	9F2(1.5-)e	169.711	4	68.3002	1.03683	26355.5
1	22052.3	706.5	[9-7]P2e(3.5)		22046.3	0.7349	706.5	OH(9-7)P22(03.5-)	22046.3	0	-0.00459469	2.5	e	9F2(2.5+)e	234.509	6	68.1251	0.547219	26420.3
1	22052.4	706.5	[9-7]P2f(3.5)		22046.4	0.7349	706.5	OH(9-7)P22(03.5+)	22046.4	0	-0.00101223	2.5	f	9F2(2.5-)f	234.654	6	68.1378	0.547031	26420.4
1	22460.6	223	[9-7]P2e(5.5)		22454.5	0.7485	223	OH(9-7)P22(05.5-)	22454.5	0	-0.00635313	4.5	e	9F2(4.5+)e	440.001	10	70.2798	-1.1479	26625.8
1	22460	223	[9-7]P2f(5.5)		22453.8	0.7485	223	OH(9-7)P22(05.5+)	22453.8	0	0.00139004	4.5	f	9F2(4.5-)f	440.036	10	70.2959	-1.14813	26625.8
1	22689.9	82	[9-7]P2f(6.5)		22683.7	0.7561	82	OH(9-7)P22(06.5-)	22683.7	0	0.00229655	5.5	f	9F2(5.5+)f	579.75	12	71.6321	-2.34973	26765.5
1	22691	82	[9-7]P2e(6.5)		22684.8	0.7562	82	OH(9-7)P22(06.5+)	22684.8	0	-0.00823145	5.5	e	9F2(5.5-)e	579.845	12	71.6141	-2.34948	26765.6
1	21507.2	2207.5	[9-7]Q1f(1.5)		21501.3	0.7167	2207.5	OH(9-7)Q11(01.5-)	21501.3	0	-0.00535191	1.5	f	9F1(1.5+)f	0.020562	4	59.1236	2.23369	26185.8
1	21507.4	2207.5	[9-7]Q1e(1.5)		21501.5	0.7167	2207.5	OH(9-7)Q11(01.5+)	21501.5	0	-0.00533713	1.5	e	9F1(1.5-)e	1e-05	4	59.1272	2.23363	26185.8
1	21505.4	251.5	[9-7]Q2e(0.5)		21499.6	0.7167	251.5	OH(9-7)Q22(00.5-)	21499.6	0	-0.0027405	0.5	e	9F2(0.5+)e	130.693	2	33.6524	1.31821	26316.5
1	21504.6	251.5	[9-7]Q2f(0.5)		21498.7	0.7166	251.5	OH(9-7)Q22(00.5+)	21498.7	0	-0.00336354	0.5	f	9F2(0.5-)f	130.767	2	33.6562	1.3181	26316.6
1	21527.9	81.5	[9-7]Q2f(1.5)		21522.1	0.7174	81.5	OH(9-7)Q22(01.5-)	21522.1	0	-0.00294006	1.5	f	9F2(1.5+)f	169.839	4	7.17416	1.04382	26355.6
1	21529.3	81.5	[9-7]Q2e(1.5)		21523.5	0.7174	81.5	OH(9-7)Q22(01.5+)	21523.5	0	-0.00294515	1.5	e	9F2(1.5-)e	169.711	4	7.17378	1.04388	26355.5
1	21249.7	818	[9-7]R1e(1.5)		21243.9	0.7081	818	OH(9-7)R11(01.5-)	21243.9	0	-0.00550723	2.5	e	9F1(2.5+)e	56.358	6	23.4273	1.7612	26242.1
1	21249.5	818	[9-7]R1f(1.5)		21243.7	0.7081	818	OH(9-7)R11(01.5+)	21243.7	0	-0.00570792	2.5	f	9F1(2.5-)f	56.4359	6	23.4248	1.76131	26242.2
1	21176.4	721	[9-7]R1f(2.5)		21170.6	0.7057	721	OH(9-7)R11(02.5-)	21170.6	0	-0.00568168	3.5	f	9F1(3.5+)f	135.627	8	29.2228	1.12625	26321.4
1	21176.7	721	[9-7]R1e(2.5)		21171	0.7057	721	OH(9-7)R11(02.5+)	21171	0	-0.00534579	3.5	e	9F1(3.5-)e	135.446	8	29.2282	1.12606	26321.2
1	21116.1	436	[9-7]R1e(3.5)		21110.3	0.7037	436	OH(9-7)R11(03.5-)	21110.3	0	-0.00411489	4.5	e	9F1(4.5+)e	237.36	10	30.2565	0.365346	26423.1
1	21115.7	436	[9-7]R1f(3.5)		21109.9	0.7037	436	OH(9-7)R11(03.5+)	21109.9	0	-0.00612938	4.5	f	9F1(4.5-)f	237.695	10	30.2488	0.365601	26423.5
1	21067.8	192	[9-7]R1f(4.5)		21062	0.7021	192	OH(9-7)R11(04.5-)	21062	0	-0.00690253	5.5	f	9F1(5.5+)f	362.679	12	29.3994	-0.608386	26548.5
1	21068.2	192	[9-7]R1e(4.5)		21062.4	0.7021	192	OH(9-7)R11(04.5+)	21062.4	0	-0.00435399	5.5	e	9F1(5.5-)e	362.142	12	29.4086	-0.608699	26547.9
1	21325.9	315	[9-7]R2f(0.5)		21320.1	0.7107	315	OH(9-7)R22(00.5-)	21320.1	0	-0.00215837	1.5	f	9F2(1.5+)f	169.839	4	29.9668	0.96619	26355.6
1	21326	315	[9-7]R2e(0.5)		21320.2	0.7107	315	OH(9-7)R22(00.5+)	21320.2	0	-0.00362069	1.5	e	9F2(1.5-)e	169.711	4	29.9611	0.966377	26355.5
1	21232.3	318.5	[9-7]R2e(1.5)		21226.6	0.7076	318.5	OH(9-7)R22(01.5-)	21226.6	0	-0.0035476	2.5	e	9F2(2.5+)e	234.509	6	33.3986	0.46335	26420.3
1	21232.5	318.5	[9-7]R2f(1.5)		21226.7	0.7076	318.5	OH(9-7)R22(01.5+)	21226.7	0	-0.00236352	2.5	f	9F2(2.5-)f	234.654	6	33.4064	0.463117	26420.4
1	21156.3	199	[9-7]R2f(2.5)		21150.5	0.705	199	OH(9-7)R22(02.5-)	21150.5	0	-0.00179784	3.5	f	9F2(3.5+)f	324.857	8	33.0122	-0.283015	26510.6
1	21155.9	199	[9-7]R2e(2.5)		21150.2	0.705	199	OH(9-7)R22(02.5+)	21150.2	0	-0.00448971	3.5	e	9F2(3.5-)e	324.742	8	33.0036	-0.282755	26510.5
1	21096.3	92.5	[9-7]R2e(3.5)		21090.6	0.703	92.5	OH(9-7)R22(03.5-)	21090.6	0	-0.00512658	4.5	e	9F2(4.5+)e	440.001	10	31.3164	-1.21952	26625.8
1	21096.9	92.5	[9-7]R2f(3.5)		21091.1	0.703	92.5	OH(9-7)R22(03.5+)	21091.1	0	-0.00110767	4.5	f	9F2(4.5-)f	440.036	10	31.3252	-1.2198	26625.8
